# Supplementary material for: Loss of the SWI/SNF ATPase subunits BRM and BRG1 drives lung cancer development
Source: Oncoscience. 2016 Nov 17;3(11-12):322–36. doi: 10.18632/oncoscience.323 (PMC5235921; doi:10.18632/oncoscience.323)
Supplement: Supplementary file 2 [file oncoscience-03-322-s002.xlsx]

## Sheet: README
# Note
	1. Mouse MTA 1.0 array (Annotation file: MTA-1_0.na35.mm10.transcript.csv )
	2. Gene-level, main and main rescure categories only
	3. RMA normalized data, log2-transformed
	4. Empirical Bayes moderated t-statistics were used for differential tests [Smyth GK et al. Bioinformatics, 2005, 2067-2075].
	Fold changes
		positive: DKO up-regulated compared to WT
		negative DKO down-regulated compared to WT
# Sheet
	SampleInfo
	data

## Sheet: data
	Probe Set ID	GeneID	Gene Accession	Gene Symbol	Gene Description	mRNA Accession	mRna - Description	locus type	Change (DKO/WT)	p-value
	TC1000000291.mm.1	57430	NM_020565	Sult3a1	sulfotransferase family 3A, member 1	NM_020565	Mus musculus sulfotransferase family 3A, member 1 (Sult3a1), mRNA.	Coding	-9.07616	0.0481564
	TC0700002023.mm.1	13106	NM_021282	Cyp2e1	cytochrome P450, family 2, subfamily e, polypeptide 1	NM_021282	Mus musculus cytochrome P450, family 2, subfamily e, polypeptide 1 (Cyp2e1), mRNA.	Coding	-6.39529	0.0381311
	TC0400004187.mm.1	13117|666168	NM_010011	Cyp4a10	cytochrome P450, family 4, subfamily a, polypeptide 10	NM_010011	Mus musculus cytochrome P450, family 4, subfamily a, polypeptide 10 (Cyp4a10), mRNA.	Coding	-6.21018	0.0456862
	TC0500002694.mm.1	112417	NM_053215	Ugt2b37	UDP glucuronosyltransferase 2 family, polypeptide B37	NM_053215	Mus musculus UDP glucuronosyltransferase 2 family, polypeptide B37 (Ugt2b37), mRNA.	Coding	-5.2334	0.0458691
	TC0400003101.mm.1	13109	NM_010007	Cyp2j5	cytochrome P450, family 2, subfamily j, polypeptide 5	NM_010007	Mus musculus cytochrome P450, family 2, subfamily j, polypeptide 5 (Cyp2j5), mRNA.	Coding	-4.95071	0.0463259
	TC0400003917.mm.1	14726	NM_010329	Pdpn	podoplanin	NM_010329	Mus musculus podoplanin (Pdpn), transcript variant 1, mRNA.	Coding	2.43897	0.0346838
	TC0200004219.mm.1	12505	NM_001039150	Cd44	CD44 antigen	NM_001039150	Mus musculus CD44 antigen (Cd44), transcript variant 2, mRNA.	Complex	2.61692	0.0364225
	TC1300002715.mm.1	16398	NM_008396	Itga2	integrin alpha 2	NM_008396	Mus musculus integrin alpha 2 (Itga2), mRNA.	Coding	4.28357	0.0409051
	TC1400000364.mm.1	12165	NM_019506	Gdf2	growth differentiation factor 2	NM_019506	Mus musculus growth differentiation factor 2 (Gdf2), mRNA.	Coding	-1.74923	0.0730906
	TC1400000176.mm.1	18792	NM_008873	Plau	plasminogen activator, urokinase	NM_008873	Mus musculus plasminogen activator, urokinase (Plau), mRNA.	Coding	-1.1528	0.53032
	TC1000002224.mm.1	74747	NM_029083	Ddit4	DNA-damage-inducible transcript 4	NM_029083	Mus musculus DNA-damage-inducible transcript 4 (Ddit4), mRNA.	Coding	-1.14552	0.201948
	TC0700004119.mm.1	50781	NM_015814	Dkk3	dickkopf homolog 3 (Xenopus laevis)	NM_015814	Mus musculus dickkopf homolog 3 (Xenopus laevis) (Dkk3), mRNA.	Complex	-1.05441	0.460534
	TC0100000766.mm.1	20684	NM_013673	Sp100	nuclear antigen Sp100	NM_013673	Mus musculus nuclear antigen Sp100 (Sp100), mRNA.	Complex	1.09353	0.696742
	TC0600002422.mm.1	13197	NM_007836	Gadd45a	growth arrest and DNA-damage-inducible 45 alpha	NM_007836	Mus musculus growth arrest and DNA-damage-inducible 45 alpha (Gadd45a), mRNA.	Complex	1.14497	0.537121
	TC0100003804.mm.1	11910	NM_007498	Atf3	activating transcription factor 3	NM_007498	Mus musculus activating transcription factor 3 (Atf3), mRNA.	Complex	1.18758	0.251867
	TC0900001408.mm.1	16779	NM_008483	Lamb2	laminin, beta 2	NM_008483	Mus musculus laminin, beta 2 (Lamb2), mRNA.	Coding	1.35169	0.0633515
	TC0900000720.mm.1	20361	NM_011352	Sema7a	sema domain, immunoglobulin domain (Ig), and GPI membrane anchor, (semaphorin) 7A	NM_011352	Mus musculus sema domain, immunoglobulin domain (Ig), and GPI membrane anchor, (semaphorin) 7A (Sema7a), mRNA.	Complex	1.38273	0.0769024
	TC0100000001.mm.1	---	ENSMUST00000160944	Gm16088	predicted gene 16088	ENSMUST00000160944	havana:known chromosome:GRCm38:1:3054233:3054733:1 gene:ENSMUSG00000090025 gene_biotype:pseudogene transcript_biotype:unprocessed_pseudogene	Pseudogene	-1.49506	0.018444
	TC0100000002.mm.1	-	---	---	---	KnowTID_00000001	Non-coding transcript identified by Luo, et al.	NonCoding	1.0458	0.668671
	TC0100000003.mm.1	---	ENSMUST00000082908	Gm26206	predicted gene, 26206	ENSMUST00000082908	ncrna:known chromosome:GRCm38:1:3102016:3102125:1 gene:ENSMUSG00000064842 gene_biotype:snRNA transcript_biotype:snRNA	NonCoding	1.14582	0.208978
	TC0100000004.mm.1	---	ENSMUST00000161581	Gm1992	predicted gene 1992	ENSMUST00000161581	havana:known chromosome:GRCm38:1:3466587:3513553:1 gene:ENSMUSG00000089699 gene_biotype:antisense transcript_biotype:antisense	NonCoding	1.01392	0.81716
	TC0100000005.mm.1	100038431	XR_140426	Gm10568	predicted gene 10568	XR_140426	[retired] PREDICTED: Mus musculus predicted gene 10568 (Gm10568), misc_RNA.	NonCoding	-1.01856	0.740552
	TC0100000006.mm.1	-	---	---	---	NONMMUT000018	Non-coding transcript identified by NONCODE: Linc	NonCoding	-1.04309	0.525055
	TC0100000007.mm.1	-	---	---	---	KnowTID_00000003	Non-coding transcript identified by Luo, et al.	NonCoding	-1.14521	0.150223
	TC0100000008.mm.1	---	ENSMUST00000180019	Gm22307	predicted gene, 22307	ENSMUST00000180019	ncrna:known chromosome:GRCm38:1:4529017:4529123:1 gene:ENSMUSG00000096126 gene_biotype:snRNA transcript_biotype:snRNA	NonCoding	1.7091	0.248818
	TC0100000009.mm.1	-	---	---	---	KnowTID_00000004	Non-coding transcript identified by Luo, et al.	NonCoding	-1.17324	0.607126
	TC0100000011.mm.1	-	---	---	---	KnowTID_00000005	Non-coding transcript identified by Luo, et al.	NonCoding	-1.16263	0.492444
	TC0100000012.mm.1	---	ENSMUST00000144339	Gm16041	predicted gene 16041	ENSMUST00000144339	havana:known chromosome:GRCm38:1:4970857:4976820:1 gene:ENSMUSG00000085623 gene_biotype:antisense transcript_biotype:antisense	NonCoding	1.08446	0.548969
	TC0100000013.mm.1	---	ENSMUST00000169520	Gm17101	predicted gene 17101	ENSMUST00000169520	havana:known chromosome:GRCm38:1:5063060:5064647:1 gene:ENSMUSG00000091665 gene_biotype:pseudogene transcript_biotype:processed_pseudogene	Pseudogene	-1.0285	0.68218
	TC0100000014.mm.1	108664	NM_133826	Atp6v1h	ATPase, H+ transporting, lysosomal V1 subunit H	NM_133826	Mus musculus ATPase, H+ transporting, lysosomal V1 subunit H (Atp6v1h), mRNA.	Coding	1.05108	0.710728
	TC0100000015.mm.1	-	---	---	---	NONMMUT000046	Non-coding transcript identified by NONCODE: Sense No Exonic	NonCoding	1.0709	0.509038
	TC0100000016.mm.1	-	---	---	---	KnowTID_00000006	Non-coding transcript identified by Luo, et al.	NonCoding	1.14707	0.416439
	TC0100000017.mm.1	-	---	---	---	KnowTID_00000007	Non-coding transcript identified by Luo, et al.	NonCoding	1.04877	0.452017
	TC0100000018.mm.1	18387	NM_001204371	Oprk1	opioid receptor, kappa 1	NM_001204371	Mus musculus opioid receptor, kappa 1 (Oprk1), transcript variant 1, mRNA.	Complex	1.01535	0.815744
	TC0100000019.mm.1	-	---	---	---	NONMMUT000051	Non-coding transcript identified by NONCODE: Linc	NonCoding	-1.01858	0.783634
	TC0100000020.mm.1	-	---	---	---	NONMMUT000052	Non-coding transcript identified by NONCODE: Antisense	NonCoding	1.01209	0.914552
	TC0100000021.mm.1	12421	NM_009826	Rb1cc1	RB1-inducible coiled-coil 1	NM_009826	Mus musculus RB1-inducible coiled-coil 1 (Rb1cc1), mRNA.	Complex	1.20229	0.267824
	TC0100000022.mm.1	620393	NM_001195732	Fam150a	family with sequence similarity 150, member A	NM_001195732	Mus musculus family with sequence similarity 150, member A (Fam150a), mRNA.	Coding	1.54332	0.25421
	TC0100000023.mm.1	240690	NM_001244692	St18	suppression of tumorigenicity 18	NM_001244692	Mus musculus suppression of tumorigenicity 18 (St18), transcript variant 1, mRNA.	Complex	-1.00992	0.873106
	TC0100000025.mm.1	-	---	---	---	NONMMUT000067	Non-coding transcript identified by NONCODE: Sense No Exonic	NonCoding	-1.00502	0.943786
	TC0100000026.mm.1	-	---	---	---	NONMMUT000068	Non-coding transcript identified by NONCODE: Sense No Exonic	NonCoding	-1.06686	0.526511
	TC0100000027.mm.1	319263	NM_183028	Pcmtd1	protein-L-isoaspartate (D-aspartate) O-methyltransferase domain containing 1	NM_183028	Mus musculus protein-L-isoaspartate (D-aspartate) O-methyltransferase domain containing 1 (Pcmtd1), mRNA.	Complex	1.031	0.85253
	TC0100000028.mm.1	-	---	---	---	NONMMUT000074	Non-coding transcript identified by NONCODE: Sense No Exonic	NonCoding	-1.08033	0.559327
	TC0100000029.mm.1	-	---	---	---	NONMMUT000076	Non-coding transcript identified by NONCODE: Sense No Exonic	NonCoding	1.1993	0.375736
	TC0100000030.mm.1	---	ENSMUST00000029124	Gm9826	predicted gene 9826	ENSMUST00000029124	ensembl:known chromosome:GRCm38:1:7177739:7179037:1 gene:ENSMUSG00000048538 gene_biotype:pseudogene transcript_biotype:processed_pseudogene	Pseudogene	-2.59116	0.0493199
	TC0100000031.mm.1	---	ENSMUST00000104056	Gm23274	predicted gene, 23274	ENSMUST00000104056	ncrna:known chromosome:GRCm38:1:7265803:7265932:1 gene:ENSMUSG00000077244 gene_biotype:snoRNA transcript_biotype:snoRNA	NonCoding	1.12007	0.384251
	TC0100000032.mm.1	-	---	---	---	KnowTID_00000008	Non-coding transcript identified by Luo, et al.	NonCoding	1.49661	0.1441
	TC0100000033.mm.1	-	---	---	---	NONMMUT000087	Non-coding transcript identified by NONCODE: Antisense	NonCoding	-1.00204	0.982914
	TC0100000034.mm.1	---	ENSMUST00000102181	Gm24276	predicted gene, 24276	ENSMUST00000102181	ncrna:known chromosome:GRCm38:1:8816138:8816247:1 gene:ENSMUSG00000076135 gene_biotype:miRNA transcript_biotype:miRNA	NonCoding	1.66466	0.277946
	TC0100000035.mm.1	-	---	---	---	NONMMUT000094	Non-coding transcript identified by NONCODE: Antisense	NonCoding	1.01758	0.844739
	TC0100000036.mm.1	-	---	---	---	NONMMUT000098	Non-coding transcript identified by NONCODE: Antisense	NonCoding	-1.08722	0.199895
	TC0100000037.mm.1	---	ENSMUST00000083691	Gm24765	predicted gene, 24765	ENSMUST00000083691	ncrna:known chromosome:GRCm38:1:9458670:9458772:1 gene:ENSMUSG00000065625 gene_biotype:snRNA transcript_biotype:snRNA	NonCoding	1.08697	0.401683
	TC0100000038.mm.1	59014	NM_021511	Rrs1	RRS1 ribosome biogenesis regulator homolog (S. cerevisiae)	NM_021511	Mus musculus RRS1 ribosome biogenesis regulator homolog (S. cerevisiae) (Rrs1), mRNA.	Coding	-1.09426	0.390315
	TC0100000039.mm.1	76187	NM_175236	Adhfe1	alcohol dehydrogenase, iron containing, 1	NM_175236	Mus musculus alcohol dehydrogenase, iron containing, 1 (Adhfe1), transcript variant 1, mRNA.	Complex	-2.57574	0.0399644
	TC0100000040.mm.1	---	ENSMUST00000121942	Gm6161	predicted gene 6161	ENSMUST00000121942	havana:known chromosome:GRCm38:1:9574548:9575649:1 gene:ENSMUSG00000081441 gene_biotype:pseudogene transcript_biotype:processed_pseudogene	Pseudogene	1.37415	0.183756
	TC0100000041.mm.1	76982	NM_178399	3110035E14Rik	RIKEN cDNA 3110035E14 gene	NM_178399	Mus musculus RIKEN cDNA 3110035E14 gene (3110035E14Rik), mRNA.	Coding	1.09415	0.185906
	TC0100000042.mm.1	-	---	---	---	KnowTID_00000009	Non-coding transcript identified by Luo, et al.	NonCoding	-1.10684	0.288508
	TC0100000043.mm.1	73331	NR_040462	1700034P13Rik	RIKEN cDNA 1700034P13 gene	NR_040462	Mus musculus RIKEN cDNA 1700034P13 gene (1700034P13Rik), long non-coding RNA.	NonCoding	-1.22581	0.157853
	TC0100000044.mm.1	170755	NM_001037759	Sgk3	serum/glucocorticoid regulated kinase 3	NM_001037759	Mus musculus serum/glucocorticoid regulated kinase 3 (Sgk3), transcript variant 3, mRNA.	Complex	-1.00805	0.974703
	TC0100000045.mm.1	240697	NM_177722	Mcmdc2	minichromosome maintenance domain containing 2	NM_177722	Mus musculus minichromosome maintenance domain containing 2 (Mcmdc2), mRNA.	Complex	-1.10362	0.139511
	TC0100000046.mm.1	-	---	---	---	NONMMUT000132	Non-coding transcript identified by NONCODE: Antisense	NonCoding	-1.01594	0.867557
	TC0100000047.mm.1	---	ENSMUST00000134692	Gm15818	predicted gene 15818	ENSMUST00000134692	havana:known chromosome:GRCm38:1:9982387:9992366:1 gene:ENSMUSG00000087199 gene_biotype:antisense transcript_biotype:antisense	NonCoding	-1.04717	0.663054
	TC0100000048.mm.1	211660	NM_026493	Cspp1	centrosome and spindle pole associated protein 1	NM_026493	Mus musculus centrosome and spindle pole associated protein 1 (Cspp1), mRNA.	Complex	1.17207	0.287362
	TC0100000049.mm.1	-	---	---	---	NONMMUT000139	Non-coding transcript identified by NONCODE: Sense No Exonic	NonCoding	1.19841	0.280825
	TC0100000050.mm.1	---	ENSMUST00000157528	Gm26348	predicted gene, 26348	ENSMUST00000157528	ncrna:known chromosome:GRCm38:1:10166539:10166778:1 gene:ENSMUSG00000088153 gene_biotype:misc_RNA transcript_biotype:misc_RNA	NonCoding	1.14361	0.257203
	TC0100000051.mm.1	-	---	---	---	NONMMUT000151	Non-coding transcript identified by NONCODE: Antisense,Sense No Exonic	NonCoding	1.05357	0.623709
	TC0100000052.mm.1	---	ENSMUST00000119252	Gm15603	predicted gene 15603	ENSMUST00000119252	havana:known chromosome:GRCm38:1:10695123:10695614:1 gene:ENSMUSG00000081417 gene_biotype:pseudogene transcript_biotype:processed_pseudogene	Complex	-1.29025	0.150602
	TC0100000053.mm.1	-	---	---	---	KnowTID_00000010	Non-coding transcript identified by Luo, et al.	NonCoding	-1.0028	0.982271
	TC0100000054.mm.1	---	ENSMUST00000157960	Gm22963	predicted gene, 22963	ENSMUST00000157960	ncrna:known chromosome:GRCm38:1:10921670:10921760:1 gene:ENSMUSG00000088585 gene_biotype:snoRNA transcript_biotype:snoRNA	NonCoding	-1.17615	0.164699
	TC0100000055.mm.1	109294	NM_001033636	Prex2	phosphatidylinositol-3,4,5-trisphosphate-dependent Rac exchange factor 2	NM_001033636	Mus musculus phosphatidylinositol-3,4,5-trisphosphate-dependent Rac exchange factor 2 (Prex2), transcript variant 2, mRNA.	Complex	-1.01667	0.903725
	TC0100000056.mm.1	320492	NM_001160369	A830018L16Rik	RIKEN cDNA A830018L16 gene	NM_001160369	Mus musculus RIKEN cDNA A830018L16 gene (A830018L16Rik), transcript variant 1, mRNA.	Complex	-1.12762	0.237355
	TC0100000057.mm.1	-	---	---	---	NONMMUT000167	Non-coding transcript identified by NONCODE: Sense No Exonic	NonCoding	-1.08154	0.157381
	TC0100000058.mm.1	-	---	---	---	NONMMUT000168	Non-coding transcript identified by NONCODE: Sense No Exonic	NonCoding	-1.0747	0.422076
	TC0100000059.mm.1	---	ENSMUST00000179834	Gm22633	predicted gene, 22633	ENSMUST00000179834	ncrna:known chromosome:GRCm38:1:12374936:12375042:1 gene:ENSMUSG00000093864 gene_biotype:snRNA transcript_biotype:snRNA	NonCoding	1.6953	0.20528
	TC0100000060.mm.1	102465961	NR_105759	Mir6341	microRNA mir-6341	NR_105759	Mus musculus microRNA mir-6341 (Mir6341), microRNA.	NonCoding	1.03387	0.764508
	TC0100000061.mm.1	---	ENSMUST00000181461	Gm2383	predicted gene 2383	ENSMUST00000181461	havana:known chromosome:GRCm38:1:12565577:12566383:1 gene:ENSMUSG00000097628 gene_biotype:pseudogene transcript_biotype:processed_pseudogene	Pseudogene	-1.01208	0.908009
	TC0100000062.mm.1	---	ENSMUST00000182390	Gm6216	predicted gene 6216	ENSMUST00000182390	havana:known chromosome:GRCm38:1:12655867:12656553:1 gene:ENSMUSG00000098163 gene_biotype:pseudogene transcript_biotype:processed_pseudogene	Pseudogene	-1.03789	0.673238
	TC0100000063.mm.1	329096	NR_045297	Gm17644	predicted gene, 17644	NR_045297	Mus musculus predicted gene, 17644 (Gm17644), long non-coding RNA.	NonCoding	1.04164	0.451887
	TC0100000064.mm.1	240725	NM_001198565	Sulf1	sulfatase 1	NM_001198565	Mus musculus sulfatase 1 (Sulf1), transcript variant 1, mRNA.	Complex	1.31391	0.217399
	TC0100000065.mm.1	-	---	---	---	NONMMUT000173	Non-coding transcript identified by NONCODE: Sense No Exonic	NonCoding	1.1235	0.266159
	TC0100000066.mm.1	---	ENSMUST00000059065	Gm5250	predicted gene 5250	ENSMUST00000059065	havana:known chromosome:GRCm38:1:13062025:13062345:1 gene:ENSMUSG00000069620 gene_biotype:pseudogene transcript_biotype:processed_pseudogene	Coding	1.02393	0.714515
	TC0100000067.mm.1	-	---	---	---	KnowTID_00000012	Non-coding transcript identified by Luo, et al.	NonCoding	-1.00459	0.948774
	TC0100000068.mm.1	-	---	---	---	ENSMUST00000183805	ncrna:known chromosome:GRCm38:1:13262198:13262279:1 gene:ENSMUSG00000099183 gene_biotype:miRNA transcript_biotype:miRNA	NonCoding	1.05875	0.478437
	TC0100000069.mm.1	-	---	---	---	NONMMUT000188	Non-coding transcript identified by NONCODE: Antisense	NonCoding	-1.06433	0.369634
	TC0100000070.mm.1	-	---	---	---	KnowTID_00000013	Non-coding transcript identified by Luo, et al.	NonCoding	-1.00941	0.904173
	TC0100000071.mm.1	381246	NM_001011873	Xkr9	X Kell blood group precursor related family member 9 homolog	NM_001011873	Mus musculus X Kell blood group precursor related family member 9 homolog (Xkr9), mRNA.	Coding	-3.58106	0.0305662
	TC0100000072.mm.1	-	---	---	---	NONMMUT000195	Non-coding transcript identified by NONCODE: Linc	NonCoding	1.06707	0.526911
	TC0100000073.mm.1	---	ENSMUST00000158733	Gm25491	predicted gene, 25491	ENSMUST00000158733	ncrna:known chromosome:GRCm38:1:13932378:13932685:1 gene:ENSMUSG00000089358 gene_biotype:misc_RNA transcript_biotype:misc_RNA	NonCoding	1.03146	0.660586
	TC0100000074.mm.1	-	---	---	---	NONMMUT000199	Non-coding transcript identified by NONCODE: Linc	NonCoding	-1.03723	0.791831
	TC0100000075.mm.1	-	---	---	---	KnowTID_00000014	Non-coding transcript identified by Luo, et al.	NonCoding	-1.0925	0.429798
	TC0100000076.mm.1	---	ENSMUST00000179783	Gm22616	predicted gene, 22616	ENSMUST00000179783	ncrna:known chromosome:GRCm38:1:14182578:14182677:1 gene:ENSMUSG00000095853 gene_biotype:miRNA transcript_biotype:miRNA	NonCoding	-1.0938	0.233788
	TC0100000077.mm.1	-	---	---	---	NONMMUT000204	Non-coding transcript identified by NONCODE: Linc	NonCoding	-1.20546	0.168944
	TC0100000078.mm.1	-	---	---	---	NONMMUT000205	Non-coding transcript identified by NONCODE: Linc	NonCoding	-1.29496	0.0414653
	TC0100000079.mm.1	791392	ENSMUST00000067599	Gm9947	predicted gene 9947	ENSMUST00000067599	ensembl_havana_transcript:known chromosome:GRCm38:1:14755454:14758373:1 gene:ENSMUSG00000054493 gene_biotype:antisense transcript_biotype:antisense	Complex	-1.14209	0.312822
	TC0100000080.mm.1	-	---	---	---	KnowTID_00000015	Non-coding transcript identified by Luo, et al.	NonCoding	-1.03442	0.554892
	TC0100000081.mm.1	---	ENSMUST00000121367	Rpl5-ps1	ribosomal protein L5, pseudogene 1	ENSMUST00000121367	ensembl_havana_transcript:known chromosome:GRCm38:1:14865072:14865965:1 gene:ENSMUSG00000082193 gene_biotype:pseudogene transcript_biotype:processed_pseudogene	Pseudogene	1.45466	0.116559
	TC0100000082.mm.1	98741	NM_001098528	Kcnb2	potassium voltage gated channel, Shab-related subfamily, member 2	NM_001098528	Mus musculus potassium voltage gated channel, Shab-related subfamily, member 2 (Kcnb2), mRNA.	Complex	-1.00017	0.99737
	TC0100000083.mm.1	-	---	---	---	NONMMUT000210	Non-coding transcript identified by NONCODE: Sense No Exonic	NonCoding	1.0507	0.618942
	TC0100000084.mm.1	-	---	---	---	NONMMUT000211	Non-coding transcript identified by NONCODE: Sense No Exonic	NonCoding	-1.07326	0.298877
	TC0100000085.mm.1	-	---	---	---	NONMMUT000212	Non-coding transcript identified by NONCODE: Sense No Exonic	NonCoding	-1.04281	0.641181
	TC0100000086.mm.1	-	---	---	---	NONMMUT000213	Non-coding transcript identified by NONCODE: Sense No Exonic	NonCoding	-1.01396	0.87233
	TC0100000087.mm.1	-	---	---	---	NONMMUT000214	Non-coding transcript identified by NONCODE: Sense No Exonic	NonCoding	1.09266	0.257508
	TC0100000088.mm.1	-	---	---	---	NONMMUT000215	Non-coding transcript identified by NONCODE: Sense No Exonic	NonCoding	-1.1782	0.0985712
	TC0100000089.mm.1	-	---	---	---	NONMMUT000218	Non-coding transcript identified by NONCODE: Linc	NonCoding	-1.02258	0.840294
	TC0100000090.mm.1	---	ENSMUST00000104189	Gm25168	predicted gene, 25168	ENSMUST00000104189	ncrna:known chromosome:GRCm38:1:15757832:15757963:1 gene:ENSMUSG00000077377 gene_biotype:snoRNA transcript_biotype:snoRNA	NonCoding	1.06411	0.567192
	TC0100000091.mm.1	-	---	---	---	KnowTID_00000016	Non-coding transcript identified by Luo, et al.	NonCoding	-1.09178	0.278268
	TC0100000092.mm.1	21749	NM_001286628	Terf1	telomeric repeat binding factor 1	NM_001286628	Mus musculus telomeric repeat binding factor 1 (Terf1), transcript variant 2, mRNA.	Coding	1.02794	0.865888
	TC0100000093.mm.1	-	---	---	---	KnowTID_00000017	Non-coding transcript identified by Luo, et al.	NonCoding	1.09213	0.536493
	TC0100000094.mm.1	-	---	---	---	NONMMUT000223	Non-coding transcript identified by NONCODE: Antisense	NonCoding	-1.03062	0.756585
	TC0100000095.mm.1	---	ENSMUST00000158318	Gm23259	predicted gene, 23259	ENSMUST00000158318	ncrna:known chromosome:GRCm38:1:15879530:15879832:1 gene:ENSMUSG00000088943 gene_biotype:misc_RNA transcript_biotype:misc_RNA	NonCoding	1.09792	0.327444
	TC0100000096.mm.1	665434	XR_104530	Gm7634	predicted gene 7634	XR_104530	[retired] PREDICTED: Mus musculus predicted gene 7634 (Gm7634), misc_RNA.	NonCoding	-1.02614	0.816517
	TC0100000097.mm.1	98711	NM_133832	Rdh10	retinol dehydrogenase 10 (all-trans)	NM_133832	Mus musculus retinol dehydrogenase 10 (all-trans) (Rdh10), mRNA.	Complex	-1.23304	0.304594
	TC0100000098.mm.1	---	ENSMUST00000159190	Gm7568	predicted gene 7568	ENSMUST00000159190	havana:known chromosome:GRCm38:1:16253629:16258857:1 gene:ENSMUSG00000089982 gene_biotype:antisense transcript_biotype:antisense	NonCoding	1.04731	0.532673
	TC0100000099.mm.1	-	---	---	---	NONMMUT000248	Non-coding transcript identified by NONCODE: Antisense	NonCoding	1.09664	0.336032
	TC0100000100.mm.1	329101	NR_037998	D030040B21Rik	RIKEN cDNA D030040B21 gene	NR_037998	Mus musculus RIKEN cDNA D030040B21 gene (D030040B21Rik), long non-coding RNA.	NonCoding	-1.042	0.592778
	TC0100000101.mm.1	70397	NM_026392	Tmem70	transmembrane protein 70	NM_026392	Mus musculus transmembrane protein 70 (Tmem70), transcript variant 2, mRNA.	Complex	1.04562	0.795749
	TC0100000102.mm.1	-	---	---	---	NONMMUT000252	Non-coding transcript identified by NONCODE: Linc	NonCoding	-1.22306	0.131233
	TC0100000103.mm.1	17087	NM_001159711	Ly96	lymphocyte antigen 96	NM_001159711	Mus musculus lymphocyte antigen 96 (Ly96), transcript variant 2, mRNA.	Coding	1.59619	0.243685
	TC0100000104.mm.1	-	---	---	---	NONMMUT000258	Non-coding transcript identified by NONCODE: Linc	NonCoding	-1.1516	0.260623
	TC0100000105.mm.1	-	---	---	---	NONMMUT000259	Non-coding transcript identified by NONCODE: Linc	NonCoding	1.03578	0.698099
	TC0100000106.mm.1	-	---	---	---	KnowTID_00000019	Non-coding transcript identified by Luo, et al.	NonCoding	-1.04312	0.449091
	TC0100000107.mm.1	-	---	---	---	NONMMUT000261	Non-coding transcript identified by NONCODE: Antisense	NonCoding	-1.07601	0.416825
	TC0100000108.mm.1	-	---	---	---	KnowTID_00000020	Non-coding transcript identified by Luo, et al.	NonCoding	1.02684	0.639381
	TC0100000109.mm.1	14545	NM_010267	Gdap1	ganglioside-induced differentiation-associated-protein 1	NM_010267	Mus musculus ganglioside-induced differentiation-associated-protein 1 (Gdap1), mRNA.	Complex	1.02231	0.73474
	TC0100000110.mm.1	-	---	---	---	KnowTID_00000021	Non-coding transcript identified by Luo, et al.	NonCoding	1.00161	0.982955
	TC0100000111.mm.1	---	ENSMUST00000158909	Gm25166	predicted gene, 25166	ENSMUST00000158909	ncrna:known chromosome:GRCm38:1:17520001:17520111:1 gene:ENSMUSG00000089534 gene_biotype:snoRNA transcript_biotype:snoRNA	NonCoding	1.14134	0.38596
	TC0100000112.mm.1	94227	NM_053191	Pi15	peptidase inhibitor 15	NM_053191	Mus musculus peptidase inhibitor 15 (Pi15), mRNA.	Coding	1.01753	0.88604
	TC0100000113.mm.1	83691	NM_031402	Crispld1	cysteine-rich secretory protein LCCL domain containing 1	NM_031402	Mus musculus cysteine-rich secretory protein LCCL domain containing 1 (Crispld1), mRNA.	Coding	-1.01609	0.771805
	TC0100000114.mm.1	-	---	---	---	NONMMUT000274	Non-coding transcript identified by NONCODE: Antisense	NonCoding	1.02355	0.770899
	TC0100000115.mm.1	226896	NM_153154	Tfap2d	transcription factor AP-2, delta	NM_153154	Mus musculus transcription factor AP-2, delta (Tfap2d), mRNA.	Complex	-1.07512	0.22489
	TC0100000116.mm.1	21419	NM_001025305	Tfap2b	transcription factor AP-2 beta	NM_001025305	Mus musculus transcription factor AP-2 beta (Tfap2b), transcript variant 2, mRNA.	Complex	-2.03997	0.0430312
	TC0100000117.mm.1	-	---	---	---	NONMMUT000282	Non-coding transcript identified by NONCODE: Sense No Exonic	NonCoding	-1.8596	0.0730402
	TC0100000118.mm.1	-	---	---	---	uc029qnc.1	Mus musculus non-coding RNA, oocyte_clustered_small_RNA443, complete sequence.	NonCoding	1.13087	0.607571
	TC0100000119.mm.1	-	---	---	---	NONMMUT000285	Non-coding transcript identified by NONCODE: Linc	NonCoding	-1.20707	0.0670094
	TC0100000120.mm.1	-	---	---	---	KnowTID_00000023	Non-coding transcript identified by Luo, et al.	NonCoding	-1.17616	0.0632383
	TC0100000121.mm.1	-	---	---	---	NONMMUT000287	Non-coding transcript identified by NONCODE: Linc	NonCoding	-1.14081	0.0956931
	TC0100000122.mm.1	-	---	---	---	NONMMUT000289	Non-coding transcript identified by NONCODE: Linc	NonCoding	-1.1921	0.0601649
	TC0100000123.mm.1	-	---	---	---	NONMMUT000291	Non-coding transcript identified by NONCODE: Linc	NonCoding	-1.10156	0.4021
	TC0100000124.mm.1	75028	NR_045734	4930486I03Rik	RIKEN cDNA 4930486I03 gene	NR_045734	Mus musculus RIKEN cDNA 4930486I03 gene (4930486I03Rik), long non-coding RNA.	NonCoding	1.00627	0.94805
	TC0100000125.mm.1	387202|723817	NR_029593	Mir206	microRNA 206	NR_029593	Mus musculus microRNA 206 (Mir206), microRNA.	Complex	-1.00514	0.941046
	TC0100000126.mm.1	-	---	---	---	KnowTID_00000024	Non-coding transcript identified by Luo, et al.	NonCoding	1.00766	0.914238
	TC0100000127.mm.1	16171	NM_010552	Il17a	interleukin 17A	NM_010552	Mus musculus interleukin 17A (Il17a), mRNA.	Coding	-1.09586	0.461513
	TC0100000128.mm.1	-	---	---	---	uc007alb.1	Mus musculus cDNA, clone:Y1G0142J18, strand:unspecified.	NonCoding	1.06928	0.478199
	TC0100000129.mm.1	74229	NM_028829	Paqr8	progestin and adipoQ receptor family member VIII	NM_028829	Mus musculus progestin and adipoQ receptor family member VIII (Paqr8), mRNA.	Complex	1.5023	0.36131
	TC0100000130.mm.1	-	---	---	---	NONMMUT000307	Non-coding transcript identified by NONCODE: Sense No Exonic	NonCoding	1.14972	0.732076
	TC0100000131.mm.1	71877	NM_027974	Efhc1	EF-hand domain (C-terminal) containing 1	NM_027974	Mus musculus EF-hand domain (C-terminal) containing 1 (Efhc1), mRNA.	Complex	1.13601	0.140668
	TC0100000132.mm.1	-	---	---	---	KnowTID_00000025	Non-coding transcript identified by Luo, et al.	NonCoding	-1.02296	0.853343
	TC0100000133.mm.1	75712	NM_029398	Tmem14a	transmembrane protein 14A	NM_029398	Mus musculus transmembrane protein 14A (Tmem14a), transcript variant 2, mRNA.	Coding	-1.06388	0.525196
	TC0100000134.mm.1	-	---	---	---	KnowTID_00000026	Non-coding transcript identified by Luo, et al.	NonCoding	-1.03371	0.771399
	TC0100000135.mm.1	14859	NM_001077353	Gsta3	glutathione S-transferase, alpha 3	NM_001077353	Mus musculus glutathione S-transferase, alpha 3 (Gsta3), transcript variant 1, mRNA.	Complex	-2.31882	0.0359227
	TC0100000136.mm.1	101056100	ENSMUST00000178379	LOC101056100	centrin-4-like	ENSMUST00000178379	havana:known chromosome:GRCm38:1:21272403:21272906:1 gene:ENSMUSG00000096375 gene_biotype:pseudogene transcript_biotype:unprocessed_pseudogene	Pseudogene	2.39264	0.0194385
	TC0100000137.mm.1	368204	NM_183322	Khdc1a	KH domain containing 1A	NM_183322	Mus musculus KH domain containing 1A (Khdc1a), mRNA.	Complex	1.13115	0.0965996
	TC0100000138.mm.1	---	ENSMUST00000148174	Gm16329	predicted gene 16329	ENSMUST00000148174	havana:known chromosome:GRCm38:1:21354005:21355116:1 gene:ENSMUSG00000086194 gene_biotype:pseudogene transcript_biotype:unprocessed_pseudogene	Complex	-1.03855	0.609919
	TC0100000139.mm.1	---	ENSMUST00000137146	Gm16327	predicted gene 16327	ENSMUST00000137146	havana:known chromosome:GRCm38:1:21364803:21365030:1 gene:ENSMUSG00000094436 gene_biotype:pseudogene transcript_biotype:processed_pseudogene	Complex	-1.02994	0.801493
	TC0100000140.mm.1	433278	NM_001033904	Khdc1c	KH domain containing 1C	NM_001033904	Mus musculus KH domain containing 1C (Khdc1c), mRNA.	Complex	1.02355	0.679828
	TC0100000141.mm.1	---	ENSMUST00000142979	Gm2709	predicted gene 2709	ENSMUST00000142979	havana:known chromosome:GRCm38:1:21372670:21373764:1 gene:ENSMUSG00000085507 gene_biotype:pseudogene transcript_biotype:unprocessed_pseudogene	Pseudogene	1.17657	0.126897
	TC0100000142.mm.1	---	ENSMUST00000140035	Gm16533	predited gene 16533	ENSMUST00000140035	havana:known chromosome:GRCm38:1:21379555:21379782:1 gene:ENSMUSG00000094926 gene_biotype:pseudogene transcript_biotype:processed_pseudogene	Complex	-1.06108	0.570598
	TC0100000143.mm.1	98582	NM_001113187	Khdc1b	KH domain containing 1B	NM_001113187	Mus musculus KH domain containing 1B (Khdc1b), mRNA.	Coding	1.05718	0.413288
	TC0100000144.mm.1	---	ENSMUST00000126985	Gm16328	predicted gene 16328	ENSMUST00000126985	havana:known chromosome:GRCm38:1:21390906:21391101:1 gene:ENSMUSG00000085679 gene_biotype:pseudogene transcript_biotype:processed_pseudogene	Pseudogene	-1.00979	0.892705
	TC0100000145.mm.1	-	---	---	---	NONMMUT000324	Non-coding transcript identified by NONCODE: Antisense	NonCoding	1.01748	0.77294
	TC0100000146.mm.1	-	---	---	---	NONMMUT000333	Non-coding transcript identified by NONCODE: Antisense	NonCoding	-1.10326	0.265823
	TC0100000147.mm.1	---	ENSMUST00000181002	Gm26580	predicted gene, 26580	ENSMUST00000181002	ensembl_lincrna:known chromosome:GRCm38:1:21959842:21962530:1 gene:ENSMUSG00000097109 gene_biotype:lincRNA transcript_biotype:lincRNA	NonCoding	1.08456	0.262091
	TC0100000148.mm.1	---	ENSMUST00000180414	Gm26866	predicted gene, 26866	ENSMUST00000180414	havana:known chromosome:GRCm38:1:22740764:22741565:1 gene:ENSMUSG00000097642 gene_biotype:pseudogene transcript_biotype:processed_pseudogene	Pseudogene	1.11924	0.389111
	TC0100000149.mm.1	-	---	---	---	NONMMUT000342	Non-coding transcript identified by NONCODE: Linc	NonCoding	-1.056	0.410835
	TC0100000150.mm.1	-	---	---	---	NONMMUT000345	Non-coding transcript identified by NONCODE: Linc	NonCoding	-1.14301	0.294052
	TC0100000151.mm.1	---	ENSMUST00000158928	Gm24176	predicted gene, 24176	ENSMUST00000158928	ncrna:known chromosome:GRCm38:1:23245211:23245331:1 gene:ENSMUSG00000089553 gene_biotype:snoRNA transcript_biotype:snoRNA	NonCoding	-1.0008	0.99157
	TC0100000152.mm.1	-	---	---	---	KnowTID_00000027	Non-coding transcript identified by Luo, et al.	NonCoding	1.68345	0.126096
	TC0100000153.mm.1	-	---	---	---	NONMMUT000348	Non-coding transcript identified by NONCODE: Linc	NonCoding	1.56755	0.105431
	TC0100000154.mm.1	387225	NR_029533	Mir30a	microRNA 30a	NR_029533	Mus musculus microRNA 30a (Mir30a), microRNA.	NonCoding	1.12887	0.475191
	TC0100000155.mm.1	-	---	---	---	KnowTID_00000028	Non-coding transcript identified by Luo, et al.	NonCoding	1.85309	0.00101017
	TC0100000156.mm.1	723964	NR_029717	Mir30c-2	microRNA 30c-2	NR_029717	Mus musculus microRNA 30c-2 (Mir30c-2), microRNA.	NonCoding	1.21016	0.0891699
	TC0100000157.mm.1	---	ENSMUST00000180769	Gm7784	predicted gene 7784	ENSMUST00000180769	havana:known chromosome:GRCm38:1:23479539:23480527:1 gene:ENSMUSG00000097920 gene_biotype:pseudogene transcript_biotype:processed_pseudogene	Pseudogene	-1.05967	0.562497
	TC0100000158.mm.1	-	---	---	---	NONMMUT000358	Non-coding transcript identified by NONCODE: Linc	NonCoding	-1.02951	0.653352
	TC0100000159.mm.1	280645	NM_172124	B3gat2	beta-1,3-glucuronyltransferase 2 (glucuronosyltransferase S)	NM_172124	Mus musculus beta-1,3-glucuronyltransferase 2 (glucuronosyltransferase S) (B3gat2), mRNA.	Coding	-1.06817	0.280288
	TC0100000160.mm.1	---	ENSMUST00000181961	ENSMUSG00000053484	---	ENSMUST00000181961	[retired] cdna:known chromosome:GRCm38:1:24005505:24005894:1 gene:ENSMUSG00000096985 gene_biotype:protein_coding transcript_biotype:protein_coding	Coding	-1.04203	0.756819
	TC0100000161.mm.1	-	---	---	---	NONMMUT000364	Non-coding transcript identified by NONCODE: Antisense	NonCoding	-1.11152	0.463917
	TC0100000162.mm.1	-	---	---	---	KnowTID_00000029	Non-coding transcript identified by Luo, et al.	NonCoding	-1.09469	0.261445
	TC0100000163.mm.1	---	ENSMUST00000180661	Gm26607	predicted gene, 26607	ENSMUST00000180661	havana:known chromosome:GRCm38:1:24125275:24126141:1 gene:ENSMUSG00000097670 gene_biotype:pseudogene transcript_biotype:processed_pseudogene	Pseudogene	-1.17465	0.0979511
	TC0100000164.mm.1	12839	NM_007740	Col9a1	collagen, type IX, alpha 1	NM_007740	Mus musculus collagen, type IX, alpha 1 (Col9a1), transcript variant 1, mRNA.	Complex	1.01148	0.823201
	TC0100000165.mm.1	-	---	---	---	NONMMUT000370	Non-coding transcript identified by NONCODE: Antisense	NonCoding	-1.26056	0.118993
	TC0100000166.mm.1	-	---	---	---	NONMMUT000371	Non-coding transcript identified by NONCODE: Antisense	NonCoding	-1.06608	0.554269
	TC0100000167.mm.1	-	---	---	---	NONMMUT000374	Non-coding transcript identified by NONCODE: Antisense	NonCoding	-1.02642	0.723178
	TC0100000168.mm.1	-	---	---	---	NONMMUT000375	Non-coding transcript identified by NONCODE: Linc	NonCoding	2.18164	0.274899
	TC0100000169.mm.1	-	---	---	---	KnowTID_00000030	Non-coding transcript identified by Luo, et al.	NonCoding	1.22499	0.384557
	TC0100000170.mm.1	-	---	---	---	KnowTID_00000031	Non-coding transcript identified by Luo, et al.	NonCoding	1.72052	0.329083
	TC0100000171.mm.1	68421	NM_026719	Lmbrd1	LMBR1 domain containing 1	NM_026719	Mus musculus LMBR1 domain containing 1 (Lmbrd1), mRNA.	Coding	-1.24493	0.32135
	TC0100000172.mm.1	-	---	---	---	NONMMUT000381	Non-coding transcript identified by NONCODE: Sense No Exonic	NonCoding	1.08006	0.531105
	TC0100000173.mm.1	-	---	---	---	KnowTID_00000032	Non-coding transcript identified by Luo, et al.	NonCoding	-1.01234	0.967751
	TC0100000174.mm.1	---	ENSMUST00000119680	Gm15702	predicted gene 15702	ENSMUST00000119680	havana:known chromosome:GRCm38:1:25223730:25224173:1 gene:ENSMUSG00000080849 gene_biotype:pseudogene transcript_biotype:processed_pseudogene	Complex	1.04231	0.492073
	TC0100000175.mm.1	-	---	---	---	NONMMUT000390	Non-coding transcript identified by NONCODE: Antisense	NonCoding	1.03001	0.781351
	TC0100000176.mm.1	---	ENSMUST00000122791	Gm25294	predicted gene, 25294	ENSMUST00000122791	ncrna:known chromosome:GRCm38:1:25451071:25451174:1 gene:ENSMUSG00000084740 gene_biotype:snRNA transcript_biotype:snRNA	NonCoding	-1.19299	0.0644481
	TC0100000177.mm.1	---	ENSMUST00000064487	Gm9884	predicted gene 9884	ENSMUST00000064487	[retired] cdna:known chromosome:GRCm38:1:25830657:25831878:1 gene:ENSMUSG00000052558 gene_biotype:protein_coding transcript_biotype:protein_coding	Coding	1.00489	0.93728
	TC0100000178.mm.1	-	---	---	---	uc011wit.1	Mus musculus non-coding RNA, oocyte_clustered_small_RNA14255, complete sequence.	NonCoding	1.21841	0.11746
	TC0100000179.mm.1	---	ENSMUST00000157486	Gm24064	predicted gene, 24064	ENSMUST00000157486	ncrna:known chromosome:GRCm38:1:26566833:26566938:1 gene:ENSMUSG00000088111 gene_biotype:snoRNA transcript_biotype:snoRNA	NonCoding	1.11226	0.0880399
	TC0100000180.mm.1	-	---	---	---	NONMMUT000413	Non-coding transcript identified by NONCODE: Antisense	NonCoding	1.02139	0.713511
	TC0100000181.mm.1	-	---	---	---	NONMMUT000417	Non-coding transcript identified by NONCODE: Linc	NonCoding	-1.00167	0.976328
	TC0100000182.mm.1	433281	XR_104583	Gm5524	predicted gene 5524	XR_104583	PREDICTED: Mus musculus predicted gene 5524 (Gm5524), misc_RNA.	NonCoding	-2.62339	0.0393365
	TC0100000183.mm.1	-	---	---	---	NONMMUT000423	Non-coding transcript identified by NONCODE: Antisense	NonCoding	-1.13633	0.236762
	TC0100000184.mm.1	623924	XM_888439	Gm6462	predicted gene 6462	XM_888439	PREDICTED: Mus musculus predicted gene 6462 (Gm6462), mRNA.	Pseudogene	-1.18701	0.344728
	TC0100000185.mm.1	---	ENSMUST00000116975	Gm22679	predicted gene, 22679	ENSMUST00000116975	ncrna:known chromosome:GRCm38:1:29301480:29301579:1 gene:ENSMUSG00000080625 gene_biotype:miRNA transcript_biotype:miRNA	NonCoding	-1.1494	0.125563
	TC0100000186.mm.1	102465174	NR_105760	Mir6342	microRNA mir-6342	NR_105760	Mus musculus microRNA mir-6342 (Mir6342), microRNA.	NonCoding	-1.06338	0.360368
	TC0100000187.mm.1	---	ENSMUST00000178702	Gm23771	predicted gene, 23771	ENSMUST00000178702	ncrna:known chromosome:GRCm38:1:29985934:29986043:1 gene:ENSMUSG00000096829 gene_biotype:miRNA transcript_biotype:miRNA	NonCoding	-1.0112	0.857023
	TC0100000188.mm.1	-	---	---	---	KnowTID_00000035	Non-coding transcript identified by Luo, et al.	NonCoding	-1.13078	0.266718
	TC0100000189.mm.1	-	---	---	---	KnowTID_00000036	Non-coding transcript identified by Luo, et al.	NonCoding	-1.13455	0.418223
	TC0100000190.mm.1	-	---	---	---	KnowTID_00000037	Non-coding transcript identified by Luo, et al.	NonCoding	-1.22242	0.0955751
	TC0100000191.mm.1	-	---	---	---	KnowTID_00000038	Non-coding transcript identified by Luo, et al.	NonCoding	-1.18227	0.257359
	TC0100000192.mm.1	-	---	---	---	NONMMUT000449	Non-coding transcript identified by NONCODE: Linc	NonCoding	1.00988	0.85632
	TC0100000193.mm.1	266744	NM_153601	Lgsn	lengsin, lens protein with glutamine synthetase domain	NM_153601	Mus musculus lengsin, lens protein with glutamine synthetase domain (Lgsn), mRNA.	Complex	-1.08448	0.287538
	TC0100000194.mm.1	74708	NM_029062	Pih1d3	PIH1 domain containing 3	NM_029062	Mus musculus PIH1 domain containing 3 (Pih1d3), mRNA.	Coding	-1.055	0.46372
	TC0100000195.mm.1	226957	NR_015347	Gm4850	THO complex 4 pseudogene	NR_015347	Mus musculus predicted pseudogene 4850 (Gm4850), non-coding RNA.	Complex	-1.15661	0.234802
	TC0100000196.mm.1	---	ENSMUST00000178167	Gm6489	predicted gene 6489	ENSMUST00000178167	havana:known chromosome:GRCm38:1:31286945:31287640:1 gene:ENSMUSG00000094215 gene_biotype:pseudogene transcript_biotype:processed_pseudogene	Coding	1.05258	0.426518
	TC0100000197.mm.1	-	---	---	---	NONMMUT000451	Non-coding transcript identified by NONCODE: Linc	NonCoding	1.12566	0.136294
	TC0100000198.mm.1	---	ENSMUST00000095050	Gm10307	predicted gene 10307	ENSMUST00000095050	havana:known chromosome:GRCm38:1:31615149:31616661:1 gene:ENSMUSG00000070960 gene_biotype:pseudogene transcript_biotype:processed_pseudogene	Pseudogene	-1.311	0.0810794
	TC0100000199.mm.1	---	ENSMUST00000117896	Gm7910	predicted gene 7910	ENSMUST00000117896	havana:known chromosome:GRCm38:1:31736057:31736891:1 gene:ENSMUSG00000082159 gene_biotype:pseudogene transcript_biotype:processed_pseudogene	Pseudogene	-1.06519	0.610265
	TC0100000200.mm.1	-	---	---	---	uc029qnp.1	Mus musculus non-coding RNA, oocyte_clustered_small_RNA443, complete sequence.	NonCoding	1.13087	0.607571
	TC0100000201.mm.1	170771	NM_133235	Khdrbs2	KH domain containing, RNA binding, signal transduction associated 2	NM_133235	Mus musculus KH domain containing, RNA binding, signal transduction associated 2 (Khdrbs2), mRNA.	Coding	-1.07352	0.383615
	TC0100000202.mm.1	-	---	---	---	NONMMUT000454	Non-coding transcript identified by NONCODE: Sense No Exonic	NonCoding	-1.03157	0.782821
	TC0100000203.mm.1	-	---	---	---	NONMMUT000455	Non-coding transcript identified by NONCODE: Sense No Exonic	NonCoding	-1.16817	0.152009
	TC0100000204.mm.1	-	---	---	---	NONMMUT000456	Non-coding transcript identified by NONCODE: Sense No Exonic	NonCoding	-1.04807	0.721196
	TC0100000205.mm.1	-	---	---	---	NONMMUT000457	Non-coding transcript identified by NONCODE: Sense No Exonic	NonCoding	-1.01405	0.865905
	TC0100000206.mm.1	-	---	---	---	NONMMUT000458	Non-coding transcript identified by NONCODE: Sense No Exonic	NonCoding	1.07944	0.220335
	TC0100000207.mm.1	-	---	---	---	NONMMUT000459	Non-coding transcript identified by NONCODE: Sense No Exonic	NonCoding	-1.0354	0.588127
	TC0100000208.mm.1	-	---	---	---	NONMMUT000461	Non-coding transcript identified by NONCODE: Linc	NonCoding	-1.0175	0.760146
	TC0100000209.mm.1	-	---	---	---	KnowTID_00000039	Non-coding transcript identified by Luo, et al.	NonCoding	-1.00159	0.983432
	TC0100000210.mm.1	---	ENSMUST00000158770	Gm23024	predicted gene, 23024	ENSMUST00000158770	ncrna:known chromosome:GRCm38:1:32726639:32726930:1 gene:ENSMUSG00000089395 gene_biotype:misc_RNA transcript_biotype:misc_RNA	NonCoding	1.01185	0.900396
	TC0100000211.mm.1	---	ENSMUST00000158125	Gm24901	predicted gene, 24901	ENSMUST00000158125	ncrna:known chromosome:GRCm38:1:33191993:33192102:1 gene:ENSMUSG00000088750 gene_biotype:snRNA transcript_biotype:snRNA	NonCoding	-1.01823	0.836438
	TC0100000212.mm.1	---	ENSMUST00000083289	Gm25792	predicted gene, 25792	ENSMUST00000083289	ncrna:known chromosome:GRCm38:1:33293676:33293775:1 gene:ENSMUSG00000065223 gene_biotype:snRNA transcript_biotype:snRNA	NonCoding	1.37088	0.256391
	TC0100000213.mm.1	---	ENSMUST00000083326	Gm23453	predicted gene, 23453	ENSMUST00000083326	ncrna:known chromosome:GRCm38:1:33422733:33422838:1 gene:ENSMUSG00000065260 gene_biotype:snRNA transcript_biotype:snRNA	NonCoding	1.26288	0.290359
	TC0100000214.mm.1	67503	NR_033199	1700001G17Rik	RIKEN cDNA 1700001G17 gene	NR_033199	Mus musculus RIKEN cDNA 1700001G17 gene (1700001G17Rik), long non-coding RNA.	Complex	1.01214	0.864758
	TC0100000215.mm.1	19335	NM_001159729	Rab23	RAB23, member RAS oncogene family	NM_001159729	Mus musculus RAB23, member RAS oncogene family (Rab23), transcript variant 2, mRNA.	Complex	1.05358	0.395459
	TC0100000216.mm.1	13518	NM_001276764	Dst	dystonin	NM_001276764	Mus musculus dystonin (Dst), transcript variant 1, mRNA.	Complex	-1.16209	0.649116
	TC0100000217.mm.1	-	---	---	---	NONMMUT000494	Non-coding transcript identified by NONCODE: Sense No Exonic	NonCoding	1.22375	0.358729
	TC0100000218.mm.1	-	---	---	---	NONMMUT000496	Non-coding transcript identified by NONCODE: Sense No Exonic	NonCoding	1.13878	0.324755
	TC0100000219.mm.1	-	---	---	---	NONMMUT000497	Non-coding transcript identified by NONCODE: Sense No Exonic	NonCoding	-1.06728	0.694561
	TC0100000220.mm.1	102466987	NR_105861	Mir6896	microRNA mir-6896	NR_105861	Mus musculus microRNA mir-6896 (Mir6896), microRNA.	NonCoding	1.01308	0.909303
	TC0100000221.mm.1	---	OTTMUST00000117001	D630036G22Rik	novel transcript	OTTMUST00000117001	cdna:all chromosome:VEGA56:1:34236596:34238820:1 Gene:OTTMUSG00000044433	NonCoding	-2.00168	0.0463759
	TC0100000222.mm.1	27993	NM_178601	Imp4	IMP4, U3 small nucleolar ribonucleoprotein, homolog (yeast)	NM_178601	Mus musculus IMP4, U3 small nucleolar ribonucleoprotein, homolog (yeast) (Imp4), mRNA.	Complex	-1.33032	0.193404
	TC0100000223.mm.1	52318	XR_104542	D1Ertd448e	DNA segment, Chr 1, ERATO Doi 448, expressed	XR_104542	[retired] PREDICTED: Mus musculus DNA segment, Chr 1, ERATO Doi 448, expressed (D1Ertd448e), misc_RNA.	NonCoding	-1.14126	0.141602
	TC0100000224.mm.1	19253	NM_011206	Ptpn18	protein tyrosine phosphatase, non-receptor type 18	NM_011206	Mus musculus protein tyrosine phosphatase, non-receptor type 18 (Ptpn18), mRNA.	Coding	1.03108	0.899494
	TC0100000225.mm.1	-	---	---	---	NONMMUT000507	Non-coding transcript identified by NONCODE: Sense No Exonic	NonCoding	-1.0497	0.899828
	TC0100000226.mm.1	21755	NM_009355	Prss39	protease, serine 39	NM_009355	Mus musculus protease, serine 39 (Prss39), mRNA.	Coding	-1.1184	0.180489
	TC0100000227.mm.1	12627	NM_007685	Cfc1	cripto, FRL-1, cryptic family 1	NM_007685	Mus musculus cripto, FRL-1, cryptic family 1 (Cfc1), mRNA.	Coding	-1.03105	0.710385
	TC0100000228.mm.1	211383	NM_213727	Amer3	APC membrane recruitment 3	NM_213727	Mus musculus APC membrane recruitment 3 (Amer3), mRNA.	Coding	-1.10625	0.5646
	TC0100000229.mm.1	-	---	---	---	uc007apc.2	Mus musculus RNA for germline small RNA gsRNA201, complete sequence.	NonCoding	1.94572	0.0110044
	TC0100000230.mm.1	241052|226970	NM_183019	Arhgef4	Rho guanine nucleotide exchange factor (GEF) 4	NM_183019	Mus musculus Rho guanine nucleotide exchange factor (GEF) 4 (Arhgef4), mRNA.	Complex	1.04185	0.450465
	TC0100000231.mm.1	-	---	---	---	NONMMUT000518	Non-coding transcript identified by NONCODE: Linc	NonCoding	-1.12708	0.257501
	TC0100000232.mm.1	-	---	---	---	NONMMUT000520	Non-coding transcript identified by NONCODE: Antisense	NonCoding	1.02345	0.688758
	TC0100000233.mm.1	226971	NM_145516	Plekhb2	pleckstrin homology domain containing, family B (evectins) member 2	NM_145516	Mus musculus pleckstrin homology domain containing, family B (evectins) member 2 (Plekhb2), transcript variant 1, mRNA.	Complex	1.52189	0.159388
	TC0100000234.mm.1	---	ENSMUST00000082667	Gm25634	predicted gene, 25634	ENSMUST00000082667	ncrna:known chromosome:GRCm38:1:35761602:35761706:1 gene:ENSMUSG00000064601 gene_biotype:snRNA transcript_biotype:snRNA	NonCoding	-1.08705	0.496236
	TC0100000235.mm.1	68483	uc007apm.1	1110002O04Rik	RIKEN cDNA 1110002O04 gene	uc007apm.1	Mus musculus 18-day embryo whole body cDNA, RIKEN full-length enriched library, clone:1110002O04 product:unclassifiable, full insert sequence.	NonCoding	-1.06669	0.469168
	TC0100000236.mm.1	-	---	---	---	KnowTID_00000041	Non-coding transcript identified by Luo, et al.	NonCoding	1.00826	0.880941
	TC0100000237.mm.1	50785	NM_015818	Hs6st1	heparan sulfate 6-O-sulfotransferase 1	NM_015818	Mus musculus heparan sulfate 6-O-sulfotransferase 1 (Hs6st1), mRNA.	Coding	-1.44904	0.221716
	TC0100000238.mm.1	-	---	---	---	NONMMUT000540	Non-coding transcript identified by NONCODE: Linc	NonCoding	1.03295	0.765327
	TC0100000239.mm.1	-	---	---	---	KnowTID_00000042	Non-coding transcript identified by Luo, et al.	NonCoding	-1.29476	0.139403
	TC0100000240.mm.1	214855	NM_001172205	Arid5a	AT rich interactive domain 5A (MRF1-like)	NM_001172205	Mus musculus AT rich interactive domain 5A (MRF1-like) (Arid5a), transcript variant 1, mRNA.	Complex	-1.02964	0.653303
	TC0100000241.mm.1	-	---	---	---	KnowTID_00000043	Non-coding transcript identified by Luo, et al.	NonCoding	-1.19015	0.00870421
	TC0100000242.mm.1	100534273	NM_001277076	Fer1l5	fer-1-like 5 (C. elegans)	NM_001277076	Mus musculus fer-1-like 5 (C. elegans) (Fer1l5), mRNA.	Complex	-1.08104	0.284596
	TC0100000243.mm.1	-	---	---	---	NONMMUT000560	Non-coding transcript identified by NONCODE: Linc	NonCoding	1.00939	0.885602
	TC0100000244.mm.1	94220	NM_033570	Cnnm4	cyclin M4	NM_033570	Mus musculus cyclin M4 (Cnnm4), mRNA.	Complex	-1.03514	0.694658
	TC0100000245.mm.1	-	---	---	---	NONMMUT000565	Non-coding transcript identified by NONCODE: Sense No Exonic	NonCoding	-1.03998	0.609047
	TC0100000246.mm.1	-	---	---	---	NONMMUT000566	Non-coding transcript identified by NONCODE: Sense No Exonic	NonCoding	-1.06083	0.34174
	TC0100000247.mm.1	94218	NM_001039551	Cnnm3	cyclin M3	NM_001039551	Mus musculus cyclin M3 (Cnnm3), transcript variant 2, mRNA.	Complex	-1.11397	0.321096
	TC0100000248.mm.1	-	---	---	---	NONMMUT000569	Non-coding transcript identified by NONCODE: Sense No Exonic	NonCoding	1.01686	0.878911
	TC0100000249.mm.1	-	---	---	---	NONMMUT000573	Non-coding transcript identified by NONCODE: Antisense	NonCoding	-1.01898	0.774396
	TC0100000250.mm.1	---	ENSMUST00000149224	D430040D24Rik	RIKEN cDNA D430040D24 gene	ENSMUST00000149224	havana:known chromosome:GRCm38:1:36558359:36565613:1 gene:ENSMUSG00000087589 gene_biotype:processed_transcript transcript_biotype:processed_transcript	NonCoding	-1.04057	0.559449
	TC0100000251.mm.1	---	ENSMUST00000161062	Gm6428	predicted pseudogene 6428	ENSMUST00000161062	havana:known chromosome:GRCm38:1:36601802:36602146:1 gene:ENSMUSG00000089906 gene_biotype:pseudogene transcript_biotype:processed_pseudogene	Pseudogene	-1.2142	0.34548
	TC0100000252.mm.1	---	ENSMUST00000104746	Gm24133	predicted gene, 24133	ENSMUST00000104746	ncrna:known chromosome:GRCm38:1:36663965:36664039:1 gene:ENSMUSG00000077939 gene_biotype:miRNA transcript_biotype:miRNA	NonCoding	-1.12536	0.168247
	TC0100000253.mm.1	12859	NM_009942	Cox5b	cytochrome c oxidase subunit Vb	NM_009942	Mus musculus cytochrome c oxidase subunit Vb (Cox5b), mRNA.	Coding	-1.45897	0.218422
	TC0100000254.mm.1	71166	NR_040290	4933424G06Rik	RIKEN cDNA 4933424G06 gene	NR_040290	Mus musculus RIKEN cDNA 4933424G06 gene (4933424G06Rik), long non-coding RNA.	NonCoding	-1.01242	0.830358
	TC0100000255.mm.1	22637	NM_001289612	Zap70	zeta-chain (TCR) associated protein kinase	NM_001289612	Mus musculus zeta-chain (TCR) associated protein kinase (Zap70), transcript variant 2, mRNA.	Coding	-1.1338	0.212244
	TC0100000256.mm.1	---	ENSMUST00000177688	n-R5s210	nuclear encoded rRNA 5S 210	ENSMUST00000177688	ncrna:known chromosome:GRCm38:1:37005439:37005557:1 gene:ENSMUSG00000095944 gene_biotype:rRNA transcript_biotype:rRNA	NonCoding	1.17386	0.521591
	TC0100000257.mm.1	70853	XM_003084438	Vwa3b	von Willebrand factor A domain containing 3B	XM_003084438	[retired] PREDICTED: Mus musculus von Willebrand factor A domain containing 3B (Vwa3b), mRNA.	Complex	-1.04636	0.558568
	TC0100000258.mm.1	12790	NM_001282010	Cnga3	cyclic nucleotide gated channel alpha 3	NM_001282010	Mus musculus cyclic nucleotide gated channel alpha 3 (Cnga3), transcript variant 1, mRNA.	Coding	-1.08962	0.281248
	TC0100000259.mm.1	269180	NM_030266	Inpp4a	inositol polyphosphate-4-phosphatase, type I	NM_030266	Mus musculus inositol polyphosphate-4-phosphatase, type I (Inpp4a), transcript variant 1, mRNA.	Complex	1.03172	0.793136
	TC0100000260.mm.1	67387	NM_026123	Unc50	unc-50 homolog (C. elegans)	NM_026123	Mus musculus unc-50 homolog (C. elegans) (Unc50), mRNA.	Complex	-1.0229	0.876187
	TC0100000261.mm.1	-	---	---	---	NONMMUT000614	Non-coding transcript identified by NONCODE: Antisense	NonCoding	-1.03968	0.524604
	TC0100000262.mm.1	-	---	---	---	XR_140434	[retired] PREDICTED: uncharacterized LOC100861893 (LOC100861893), miscRNA.	NonCoding	1.02675	0.657646
	TC0100000263.mm.1	---	ENSMUST00000160659	4930556I23Rik	RIKEN cDNA 4930556I23 gene	ENSMUST00000160659	havana:known chromosome:GRCm38:1:37614259:37615372:1 gene:ENSMUSG00000089767 gene_biotype:antisense transcript_biotype:antisense	NonCoding	-1.12554	0.270673
	TC0100000264.mm.1	-	---	---	---	NONMMUT000623	Non-coding transcript identified by NONCODE: Antisense	NonCoding	-1.05584	0.325807
	TC0100000265.mm.1	-	---	---	---	NONMMUT000630	Non-coding transcript identified by NONCODE: Linc	NonCoding	1.46987	0.0895217
	TC0100000266.mm.1	---	ENSMUST00000181885	Gm26805	predicted gene, 26805	ENSMUST00000181885	ensembl_lincrna:known chromosome:GRCm38:1:37865299:37871388:1 gene:ENSMUSG00000097268 gene_biotype:lincRNA transcript_biotype:lincRNA	NonCoding	-1.15028	0.107749
	TC0100000267.mm.1	623661	NM_001037918	Lipt1	lipoyltransferase 1	NM_001037918	Mus musculus lipoyltransferase 1 (Lipt1), mRNA.	Coding	-1.12034	0.392953
	TC0100000268.mm.1	621542|107734	NM_027098	Mrpl30	mitochondrial ribosomal protein L30	NM_027098	Mus musculus mitochondrial ribosomal protein L30 (Mrpl30), mRNA.	Ribosomal	-1.10135	0.362782
	TC0100000269.mm.1	---	ENSMUST00000129513	Gm15457	predicted gene 15457	ENSMUST00000129513	havana:known chromosome:GRCm38:1:37933596:37954136:1 gene:ENSMUSG00000087374 gene_biotype:antisense transcript_biotype:antisense	NonCoding	1.0135	0.813064
	TC0100000270.mm.1	---	ENSMUST00000158516	Gm23409	predicted gene, 23409	ENSMUST00000158516	ncrna:known chromosome:GRCm38:1:37973967:37974203:1 gene:ENSMUSG00000089141 gene_biotype:misc_RNA transcript_biotype:misc_RNA	NonCoding	1.01771	0.870033
	TC0100000271.mm.1	226982	NM_198303	Eif5b	eukaryotic translation initiation factor 5B	NM_198303	Mus musculus eukaryotic translation initiation factor 5B (Eif5b), mRNA.	Complex	1.28267	0.284349
	TC0100000272.mm.1	-	---	---	---	NONMMUT000644	Non-coding transcript identified by NONCODE: Sense No Exonic	NonCoding	1.02025	0.871842
	TC0100000273.mm.1	-	---	---	---	KnowTID_00000046	Non-coding transcript identified by Luo, et al.	NonCoding	-1.03801	0.505104
	TC0100000274.mm.1	---	ENSMUST00000127620	Gm16150	predicted gene 16150	ENSMUST00000127620	havana:known chromosome:GRCm38:1:38235420:38245603:1 gene:ENSMUSG00000085391 gene_biotype:antisense transcript_biotype:antisense	NonCoding	-1.04397	0.546924
	TC0100000275.mm.1	---	ENSMUST00000129696	Gm16151	predicted gene 16151	ENSMUST00000129696	havana:known chromosome:GRCm38:1:38307902:38311930:1 gene:ENSMUSG00000085280 gene_biotype:antisense transcript_biotype:antisense	NonCoding	-1.16289	0.112414
	TC0100000276.mm.1	---	ENSMUST00000131663	Gm16152	predicted gene 16152	ENSMUST00000131663	havana:known chromosome:GRCm38:1:38388829:38390244:1 gene:ENSMUSG00000087131 gene_biotype:antisense transcript_biotype:antisense	NonCoding	-1.02411	0.699601
	TC0100000277.mm.1	-	---	---	---	KnowTID_00000047	Non-coding transcript identified by Luo, et al.	NonCoding	-1.00648	0.944955
	TC0100000278.mm.1	-	---	---	---	NONMMUT000667	Non-coding transcript identified by NONCODE: Antisense	NonCoding	-1.06246	0.298801
	TC0100000279.mm.1	433292	NM_001011684	Nms	neuromedin S	NM_001011684	Mus musculus neuromedin S (Nms), mRNA.	Coding	-1.17583	0.0964047
	TC0100000280.mm.1	68833	NM_026850	Pdcl3	phosducin-like 3	NM_026850	Mus musculus phosducin-like 3 (Pdcl3), mRNA.	Coding	1.25335	0.0427921
	TC0100000281.mm.1	-	---	---	---	NONMMUT000671	Non-coding transcript identified by NONCODE: Sense No Exonic	NonCoding	1.19245	0.35598
	TC0100000282.mm.1	18143	NM_008719	Npas2	neuronal PAS domain protein 2	NM_008719	Mus musculus neuronal PAS domain protein 2 (Npas2), mRNA.	Complex	1.13022	0.550748
	TC0100000283.mm.1	---	ENSMUST00000173076	Gm3617	predicted gene 3617	ENSMUST00000173076	havana:known chromosome:GRCm38:1:39314899:39315453:1 gene:ENSMUSG00000092563 gene_biotype:pseudogene transcript_biotype:processed_pseudogene	Pseudogene	1.1695	0.417061
	TC0100000284.mm.1	665562|114641	NM_001252218	Rpl31	ribosomal protein L31	NM_001252218	Mus musculus ribosomal protein L31 (Rpl31), transcript variant 1, mRNA.	Ribosomal	1.41459	0.13848
	TC0100000285.mm.1	---	ENSMUST00000083695	Gm24826	predicted gene, 24826	ENSMUST00000083695	ncrna:known chromosome:GRCm38:1:39519533:39519747:1 gene:ENSMUSG00000065629 gene_biotype:snoRNA transcript_biotype:snoRNA	NonCoding	1.76985	0.0805365
	TC0100000286.mm.1	52846	NM_028043	Cnot11	CCR4-NOT transcription complex, subunit 11	NM_028043	Mus musculus CCR4-NOT transcription complex, subunit 11 (Cnot11), mRNA.	Complex	-1.15762	0.40249
	TC0100000287.mm.1	---	ENSMUST00000181841	D930019O06Rik	RIKEN cDNA D930019O06	ENSMUST00000181841	ensembl_lincrna:known chromosome:GRCm38:1:39650176:39657390:1 gene:ENSMUSG00000097083 gene_biotype:lincRNA transcript_biotype:lincRNA	NonCoding	-1.06156	0.571317
	TC0100000288.mm.1	-	---	---	---	NONMMUT000695	Non-coding transcript identified by NONCODE: Linc	NonCoding	1.0541	0.442619
	TC0100000289.mm.1	26921	NM_001252200	Map4k4	mitogen-activated protein kinase kinase kinase kinase 4	NM_001252200	Mus musculus mitogen-activated protein kinase kinase kinase kinase 4 (Map4k4), transcript variant 1, mRNA.	Complex	1.25076	0.263268
	TC0100000290.mm.1	-	---	---	---	NONMMUT000698	Non-coding transcript identified by NONCODE: Sense No Exonic	NonCoding	1.20868	0.366855
	TC0100000291.mm.1	-	---	---	---	NONMMUT000699	Non-coding transcript identified by NONCODE: Sense No Exonic	NonCoding	1.09712	0.633391
	TC0100000292.mm.1	16178	NM_010555	Il1r2	interleukin 1 receptor, type II	NM_010555	Mus musculus interleukin 1 receptor, type II (Il1r2), mRNA.	Coding	1.19603	0.562279
	TC0100000293.mm.1	-	---	---	---	NONMMUT000706	Non-coding transcript identified by NONCODE: Linc	NonCoding	-1.11658	0.152546
	TC0100000294.mm.1	-	---	---	---	NONMMUT000707	Non-coding transcript identified by NONCODE: Linc	NonCoding	1.03222	0.651941
	TC0100000295.mm.1	16177	NM_001123382	Il1r1	interleukin 1 receptor, type I	NM_001123382	Mus musculus interleukin 1 receptor, type I (Il1r1), transcript variant 2, mRNA.	Coding	-1.01095	0.950856
	TC0100000296.mm.1	-	---	---	---	NONMMUT000708	Non-coding transcript identified by NONCODE: Sense No Exonic	NonCoding	-1.16144	0.57997
	TC0100000297.mm.1	107527	NM_133193	Il1rl2	interleukin 1 receptor-like 2	NM_133193	Mus musculus interleukin 1 receptor-like 2 (Il1rl2), mRNA.	Coding	2.04253	0.0430363
	TC0100000298.mm.1	17082	NM_001025602	Il1rl1	interleukin 1 receptor-like 1	NM_001025602	Mus musculus interleukin 1 receptor-like 1 (Il1rl1), transcript variant 1, mRNA.	Coding	1.13858	0.429897
	TC0100000299.mm.1	16182	NM_001161842	Il18r1	interleukin 18 receptor 1	NM_001161842	Mus musculus interleukin 18 receptor 1 (Il18r1), transcript variant 2, mRNA.	Complex	4.19191	0.0143249
	TC0100000300.mm.1	16174	NM_010553	Il18rap	interleukin 18 receptor accessory protein	NM_010553	Mus musculus interleukin 18 receptor accessory protein (Il18rap), mRNA.	Complex	3.01025	0.0386826
	TC0100000301.mm.1	110895	NM_177084	Slc9a4	solute carrier family 9 (sodium/hydrogen exchanger), member 4	NM_177084	Mus musculus solute carrier family 9 (sodium/hydrogen exchanger), member 4 (Slc9a4), mRNA.	Coding	1.69298	0.220683
	TC0100000302.mm.1	226999	NM_001033289	Slc9a2	solute carrier family 9 (sodium/hydrogen exchanger), member 2	NM_001033289	Mus musculus solute carrier family 9 (sodium/hydrogen exchanger), member 2 (Slc9a2), mRNA.	Coding	1.06613	0.526259
	TC0100000303.mm.1	-	---	---	---	NONMMUT000715	Non-coding transcript identified by NONCODE: Antisense	NonCoding	-1.13067	0.241136
	TC0100000304.mm.1	381339	NM_001081198	Tmem182	transmembrane protein 182	NM_001081198	Mus musculus transmembrane protein 182 (Tmem182), mRNA.	Complex	1.02287	0.66281
	TC0100000305.mm.1	-	---	---	---	NONMMUT000718	Non-coding transcript identified by NONCODE: Linc	NonCoding	-1.12646	0.271389
	TC0100000306.mm.1	-	---	---	---	NONMMUT000719	Non-coding transcript identified by NONCODE: Linc	NonCoding	1.06965	0.243672
	TC0100000307.mm.1	-	---	---	---	NONMMUT000724	Non-coding transcript identified by NONCODE: Linc	NonCoding	1.03694	0.660079
	TC0100000308.mm.1	791306	ENSMUST00000066196	Gm9915	predicted gene 9915	ENSMUST00000066196	ensembl:known chromosome:GRCm38:1:42229726:42231108:1 gene:ENSMUSG00000053640 gene_biotype:lincRNA transcript_biotype:lincRNA	Coding	-1.06221	0.44318
	TC0100000309.mm.1	-	---	---	---	NONMMUT000725	Non-coding transcript identified by NONCODE: Linc	NonCoding	-1.0921	0.28781
	TC0100000310.mm.1	-	---	---	---	KnowTID_00000048	Non-coding transcript identified by Luo, et al.	NonCoding	1.01598	0.84355
	TC0100000311.mm.1	-	---	---	---	NONMMUT000739	Non-coding transcript identified by NONCODE: Linc	NonCoding	1.1273	0.203829
	TC0100000312.mm.1	73100|18993	NM_008900	Pou3f3	POU domain, class 3, transcription factor 3	NM_008900	Mus musculus POU domain, class 3, transcription factor 3 (Pou3f3), mRNA.	Complex	-1.03692	0.52235
	TC0100000313.mm.1	-	---	---	---	NONMMUT000756	Non-coding transcript identified by NONCODE: Linc	NonCoding	1.00147	0.983113
	TC0100000314.mm.1	-	---	---	---	KnowTID_00000049	Non-coding transcript identified by Luo, et al.	NonCoding	-1.03639	0.702264
	TC0100000315.mm.1	69527	NM_023514	Mrps9	mitochondrial ribosomal protein S9	NM_023514	Mus musculus mitochondrial ribosomal protein S9 (Mrps9), mRNA.	Ribosomal	1.17133	0.454155
	TC0100000316.mm.1	-	---	---	---	NONMMUT000758	Non-coding transcript identified by NONCODE: Sense No Exonic	NonCoding	1.09816	0.1538
	TC0100000317.mm.1	93690	NM_053107	Gpr45	G protein-coupled receptor 45	NM_053107	Mus musculus G protein-coupled receptor 45 (Gpr45), mRNA.	Complex	-1.05911	0.326057
	TC0100000318.mm.1	---	ENSMUST00000158463	Gm24001	predicted gene, 24001	ENSMUST00000158463	ncrna:known chromosome:GRCm38:1:43036845:43036929:1 gene:ENSMUSG00000089088 gene_biotype:miRNA transcript_biotype:miRNA	NonCoding	-1.02223	0.71278
	TC0100000319.mm.1	---	ENSMUST00000039080	8430432A02Rik	RIKEN cDNA 8430432A02 gene	ENSMUST00000039080	ensembl_havana_transcript:known chromosome:GRCm38:1:43092588:43093835:1 gene:ENSMUSG00000041878 gene_biotype:antisense transcript_biotype:antisense	Coding	-1.11898	0.110053
	TC0100000320.mm.1	98404	NM_133818	AI597479	expressed sequence AI597479	NM_133818	Mus musculus expressed sequence AI597479 (AI597479), mRNA.	Complex	-1.03904	0.686651
	TC0100000321.mm.1	666642|19944	XM_985134	Gm8210	predicted pseudogene 8210	XM_985134	PREDICTED: Mus musculus predicted pseudogene 8210 (Gm8210), mRNA.	Complex	1.07028	0.600495
	TC0100000322.mm.1	-	---	---	---	KnowTID_00000050	Non-coding transcript identified by Luo, et al.	NonCoding	-1.12666	0.358716
	TC0100000323.mm.1	100861934|17974	NM_010879	Nck2	non-catalytic region of tyrosine kinase adaptor protein 2	NM_010879	Mus musculus non-catalytic region of tyrosine kinase adaptor protein 2 (Nck2), mRNA.	Complex	1.41704	0.300365
	TC0100000324.mm.1	-	---	---	---	NONMMUT000770	Non-coding transcript identified by NONCODE: Sense No Exonic	NonCoding	1.75892	0.256026
	TC0100000325.mm.1	-	---	---	---	NONMMUT000772	Non-coding transcript identified by NONCODE: Sense No Exonic	NonCoding	1.10323	0.64631
	TC0100000326.mm.1	-	---	---	---	NONMMUT000773	Non-coding transcript identified by NONCODE: Sense No Exonic	NonCoding	1.54257	0.240804
	TC0100000327.mm.1	-	---	---	---	NONMMUT000774	Non-coding transcript identified by NONCODE: Sense No Exonic	NonCoding	1.93989	0.166633
	TC0100000328.mm.1	-	---	---	---	NONMMUT000775	Non-coding transcript identified by NONCODE: Sense No Exonic	NonCoding	1.33316	0.338072
	TC0100000329.mm.1	78896	NM_024283	1500015O10Rik	RIKEN cDNA 1500015O10 gene	NM_024283	Mus musculus RIKEN cDNA 1500015O10 gene (1500015O10Rik), mRNA.	Coding	-1.00697	0.950173
	TC0100000330.mm.1	---	ENSMUST00000163003	Gm16103	predicted gene 16103	ENSMUST00000163003	havana:known chromosome:GRCm38:1:43785910:43787188:1 gene:ENSMUSG00000090243 gene_biotype:pseudogene transcript_biotype:processed_pseudogene	Pseudogene	-1.22104	0.49965
	TC0100000331.mm.1	---	ENSMUST00000158223	Gm26352	predicted gene, 26352	ENSMUST00000158223	ncrna:known chromosome:GRCm38:1:43902928:43903052:1 gene:ENSMUSG00000088848 gene_biotype:snoRNA transcript_biotype:snoRNA	NonCoding	1.16096	0.272741
	TC0100000332.mm.1	22019	NM_009418	Tpp2	tripeptidyl peptidase II	NM_009418	Mus musculus tripeptidyl peptidase II (Tpp2), mRNA.	Complex	1.3078	0.0681976
	TC0100000333.mm.1	246229	NM_144558	Bivm	basic, immunoglobulin-like variable motif containing	NM_144558	Mus musculus basic, immunoglobulin-like variable motif containing (Bivm), mRNA.	Complex	1.33002	0.0403739
	TC0100000334.mm.1	22592	NM_011729	Ercc5	excision repair cross-complementing rodent repair deficiency, complementation group 5	NM_011729	Mus musculus excision repair cross-complementing rodent repair deficiency, complementation group 5 (Ercc5), mRNA.	Complex	1.04743	0.73499
	TC0100000335.mm.1	-	---	---	---	NONMMUT000793	Non-coding transcript identified by NONCODE: Sense No Exonic	NonCoding	-1.05257	0.717013
	TC0100000336.mm.1	---	ENSMUST00000161563	Gm15833	predicted gene 15833	ENSMUST00000161563	havana:known chromosome:GRCm38:1:44212162:44213118:1 gene:ENSMUSG00000089703 gene_biotype:pseudogene transcript_biotype:processed_pseudogene	Pseudogene	1.00915	0.877623
	TC0100000337.mm.1	-	---	---	---	KnowTID_00000051	Non-coding transcript identified by Luo, et al.	NonCoding	-1.00304	0.973941
	TC0100000338.mm.1	70676	NM_028450	Gulp1	GULP, engulfment adaptor PTB domain containing 1	NM_028450	Mus musculus GULP, engulfment adaptor PTB domain containing 1 (Gulp1), mRNA.	Complex	1.06872	0.46553
	TC0100000339.mm.1	-	---	---	---	NONMMUT000799	Non-coding transcript identified by NONCODE: Sense No Exonic	NonCoding	1.1007	0.352856
	TC0100000340.mm.1	-	---	---	---	NONMMUT000800	Non-coding transcript identified by NONCODE: Sense No Exonic	NonCoding	-1.15959	0.174735
	TC0100000341.mm.1	-	---	---	---	NONMMUT000801	Non-coding transcript identified by NONCODE: Sense No Exonic	NonCoding	1.22684	0.144511
	TC0100000342.mm.1	---	ENSMUST00000160955	Gm16102	predicted gene 16102	ENSMUST00000160955	havana:known chromosome:GRCm38:1:44644279:44644698:1 gene:ENSMUSG00000089877 gene_biotype:pseudogene transcript_biotype:processed_pseudogene	Pseudogene	-1.10458	0.486028
	TC0100000343.mm.1	12825	NM_009930	Col3a1	collagen, type III, alpha 1	NM_009930	Mus musculus collagen, type III, alpha 1 (Col3a1), mRNA.	Complex	1.19149	0.163186
	TC0100000344.mm.1	-	---	---	---	uc029qob.1	Mus musculus in vitro fertilized eggs cDNA, RIKEN full-length enriched library, clone:7420438D24 product:unclassifiable, full insert sequence.	NonCoding	1.17863	0.456139
	TC0100000345.mm.1	-	---	---	---	uc011wkd.2	Mus musculus non-coding RNA, oocyte_clustered_small_RNA11150, complete sequence.	NonCoding	1.22765	0.543294
	TC0100000346.mm.1	-	---	---	---	uc029qoc.1	Mus musculus non-coding RNA, oocyte_clustered_small_RNA522, complete sequence.	NonCoding	1.06027	0.590223
	TC0100000347.mm.1	-	---	---	---	uc029qod.1	Mus musculus non-coding RNA, oocyte_clustered_small_RNA443, complete sequence.	NonCoding	1.13087	0.607571
	TC0100000348.mm.1	---	ENSMUST00000083321	Gm23974	predicted gene, 23974	ENSMUST00000083321	ncrna:known chromosome:GRCm38:1:45746895:45747025:1 gene:ENSMUSG00000065255 gene_biotype:snoRNA transcript_biotype:snoRNA	NonCoding	1.36775	0.101283
	TC0100000349.mm.1	-	---	---	---	KnowTID_00000052	Non-coding transcript identified by Luo, et al.	NonCoding	1.05973	0.538918
	TC0100000350.mm.1	---	ENSMUST00000157139	Gm23984	predicted gene, 23984	ENSMUST00000157139	ncrna:known chromosome:GRCm38:1:45772962:45773164:1 gene:ENSMUSG00000087764 gene_biotype:misc_RNA transcript_biotype:misc_RNA	NonCoding	1.15254	0.146063
	TC0100000351.mm.1	73674	NM_028599	Wdr75	WD repeat domain 75	NM_028599	Mus musculus WD repeat domain 75 (Wdr75), mRNA.	Complex	1.1855	0.228932
	TC0100000352.mm.1	---	ENSMUST00000085632	Rpl23a-ps1	ribosomal protein 23A, pseudogene 1	ENSMUST00000085632	ensembl_havana_transcript:known chromosome:GRCm38:1:45981548:45982012:1 gene:ENSMUSG00000070896 gene_biotype:pseudogene transcript_biotype:processed_pseudogene	Pseudogene	1.10327	0.531135
	TC0100000353.mm.1	227058|100101919	NM_001160386	Dnah7b	dynein, axonemal, heavy chain 7B	NM_001160386	Mus musculus dynein, axonemal, heavy chain 7B (Dnah7b), mRNA.	Complex	1.68911	0.146989
	TC0100000354.mm.1	---	ENSMUST00000093689	n-R5s211	nuclear encoded rRNA 5S 211	ENSMUST00000093689	ncrna:known chromosome:GRCm38:1:46374197:46374315:1 gene:ENSMUSG00000096047 gene_biotype:rRNA transcript_biotype:rRNA	NonCoding	1.30101	0.307827
	TC0100000355.mm.1	15481	uc007axa.1	Hspa8	heat shock protein 8	uc007axa.1	Mus musculus cDNA, clone:Y2G0101J20, strand:minus, reference:ENSEMBL:Mouse-Transcript-ENST:ENSMUST00000015800, based on BLAT search.	NonCoding	1.11596	0.0947517
	TC0100000356.mm.1	100101919	XM_003084436	Dnah7c	dynein, axonemal, heavy chain 7C	XM_003084436	[retired] PREDICTED: Mus musculus dynein, axonemal, heavy chain 7C (Dnahc7c), mRNA.	Coding	1.43787	0.13574
	TC0100000357.mm.1	15481	uc007axe.1	Hspa8	heat shock protein 8	uc007axe.1	Mus musculus cDNA, clone:Y2G0101J20, strand:minus, reference:ENSEMBL:Mouse-Transcript-ENST:ENSMUST00000015800, based on BLAT search.	NonCoding	1.10616	0.118682
	TC0100000358.mm.1	---	ENSMUST00000181115	Gm8357	predicted gene 8357	ENSMUST00000181115	havana:known chromosome:GRCm38:1:48881713:48882723:1 gene:ENSMUSG00000097883 gene_biotype:pseudogene transcript_biotype:processed_pseudogene	Pseudogene	-1.02163	0.885456
	TC0100000359.mm.1	---	ENSMUST00000175049	Gm22693	predicted gene, 22693	ENSMUST00000175049	ncrna:known chromosome:GRCm38:1:49095444:49095885:1 gene:ENSMUSG00000092790 gene_biotype:miRNA transcript_biotype:miRNA	NonCoding	-1.04755	0.529083
	TC0100000360.mm.1	442837	XR_104575	C230029F24Rik	RIKEN cDNA C230029F24 gene	XR_104575	PREDICTED: Mus musculus RIKEN cDNA C230029F24 gene (C230029F24Rik), misc_RNA.	Coding	1.03262	0.755045
	TC0100000361.mm.1	-	---	---	---	KnowTID_00000053	Non-coding transcript identified by Luo, et al.	NonCoding	1.16506	0.150372
	TC0100000362.mm.1	---	ENSMUST00000122582	Gm25843	predicted gene, 25843	ENSMUST00000122582	ncrna:known chromosome:GRCm38:1:50559762:50560075:1 gene:ENSMUSG00000084531 gene_biotype:misc_RNA transcript_biotype:misc_RNA	NonCoding	1.06213	0.504972
	TC0100000363.mm.1	-	---	---	---	KnowTID_00000054	Non-coding transcript identified by Luo, et al.	NonCoding	-1.04013	0.827706
	TC0100000364.mm.1	56363	NM_019790	Tmeff2	transmembrane protein with EGF-like and two follistatin-like domains 2	NM_019790	Mus musculus transmembrane protein with EGF-like and two follistatin-like domains 2 (Tmeff2), mRNA.	Complex	1.00116	0.985148
	TC0100000365.mm.1	-	---	---	---	NONMMUT000839	Non-coding transcript identified by NONCODE: Linc	NonCoding	-1.21244	0.169689
	TC0100000366.mm.1	-	---	---	---	NONMMUT000840	Non-coding transcript identified by NONCODE: Sense No Exonic	NonCoding	1.18868	0.113529
	TC0100000367.mm.1	---	ENSMUST00000175165	Gm25736	predicted gene, 25736	ENSMUST00000175165	ncrna:known chromosome:GRCm38:1:51015313:51015413:1 gene:ENSMUSG00000092906 gene_biotype:miRNA transcript_biotype:miRNA	NonCoding	-1.06262	0.435655
	TC0100000368.mm.1	-	---	---	---	NONMMUT000842	Non-coding transcript identified by NONCODE: Sense No Exonic	NonCoding	-1.06769	0.674724
	TC0100000369.mm.1	-	---	---	---	NONMMUT000843	Non-coding transcript identified by NONCODE: Sense No Exonic	NonCoding	-1.03524	0.660398
	TC0100000370.mm.1	-	---	---	---	NONMMUT000844	Non-coding transcript identified by NONCODE: Sense No Exonic	NonCoding	-1.15277	0.121329
	TC0100000371.mm.1	-	---	---	---	KnowTID_00000056	Non-coding transcript identified by Luo, et al.	NonCoding	1.07196	0.276603
	TC0100000372.mm.1	20324	NM_138741	Sdpr	serum deprivation response	NM_138741	Mus musculus serum deprivation response (Sdpr), mRNA.	Coding	-1.17007	0.557686
	TC0100000373.mm.1	-	---	---	---	NONMMUT000848	Non-coding transcript identified by NONCODE: Linc	NonCoding	-1.01293	0.896702
	TC0100000374.mm.1	20849	NM_011487	Stat4	signal transducer and activator of transcription 4	NM_011487	Mus musculus signal transducer and activator of transcription 4 (Stat4), mRNA.	Coding	-1.01431	0.921054
	TC0100000375.mm.1	20846	NM_001205313	Stat1	signal transducer and activator of transcription 1	NM_001205313	Mus musculus signal transducer and activator of transcription 1 (Stat1), transcript variant 1, mRNA.	Coding	-1.27953	0.112517
	TC0100000376.mm.1	-	---	---	---	NONMMUT000870	Non-coding transcript identified by NONCODE: Antisense	NonCoding	1.44939	0.25993
	TC0100000377.mm.1	-	---	---	---	KnowTID_00000057	Non-coding transcript identified by Luo, et al.	NonCoding	-1.05604	0.551776
	TC0100000378.mm.1	-	---	---	---	KnowTID_00000058	Non-coding transcript identified by Luo, et al.	NonCoding	1.66711	0.0314352
	TC0100000379.mm.1	-	---	---	---	KnowTID_00000059	Non-coding transcript identified by Luo, et al.	NonCoding	1.32984	0.0217091
	TC0100000380.mm.1	227094	NM_001142647	Tmem194b	transmembrane protein 194B	NM_001142647	Mus musculus transmembrane protein 194B (Tmem194b), transcript variant 1, mRNA.	Complex	1.47281	0.100144
	TC0100000381.mm.1	227095	NM_146108	Hibch	3-hydroxyisobutyryl-Coenzyme A hydrolase	NM_146108	Mus musculus 3-hydroxyisobutyryl-Coenzyme A hydrolase (Hibch), mRNA.	Complex	-1.50102	0.116617
	TC0100000382.mm.1	-	---	---	---	NONMMUT000902	Non-coding transcript identified by NONCODE: Sense No Exonic	NonCoding	-1.02518	0.793572
	TC0100000383.mm.1	17700	NM_010834	Mstn	myostatin	NM_010834	Mus musculus myostatin (Mstn), mRNA.	Coding	-1.06705	0.301307
	TC0100000384.mm.1	---	ENSMUST00000158709	Gm24349	predicted gene, 24349	ENSMUST00000158709	ncrna:known chromosome:GRCm38:1:53100050:53100150:1 gene:ENSMUSG00000089334 gene_biotype:snoRNA transcript_biotype:snoRNA	NonCoding	1.08642	0.491257
	TC0100000385.mm.1	-	---	---	---	NONMMUT000907	Non-coding transcript identified by NONCODE: Antisense	NonCoding	1.02104	0.799748
	TC0100000386.mm.1	227102	NM_145517	Ormdl1	ORM1-like 1 (S. cerevisiae)	NM_145517	Mus musculus ORM1-like 1 (S. cerevisiae) (Ormdl1), mRNA.	Complex	-1.04869	0.766569
	TC0100000387.mm.1	72085	NM_001285839	Osgepl1	O-sialoglycoprotein endopeptidase-like 1	NM_001285839	Mus musculus O-sialoglycoprotein endopeptidase-like 1 (Osgepl1), transcript variant 1, mRNA.	Complex	1.10908	0.504596
	TC0100000388.mm.1	-	---	---	---	KnowTID_00000060	Non-coding transcript identified by Luo, et al.	NonCoding	1.00702	0.912831
	TC0100000389.mm.1	102465783	NR_106149	Mir7681	microRNA mir-7681	NR_106149	Mus musculus microRNA mir-7681 (Mir7681), microRNA.	NonCoding	-1.01081	0.914488
	TC0100000390.mm.1	78016	NM_030025	Ccdc150	coiled-coil domain containing 150	NM_030025	Mus musculus coiled-coil domain containing 150 (Ccdc150), mRNA.	Complex	1.01971	0.739976
	TC0100000391.mm.1	73980	uc007azt.1	4930444A19Rik	RIKEN cDNA 4930444A19 gene	uc007azt.1	Mus musculus adult male testis cDNA, RIKEN full-length enriched library, clone:4930444A19 product:unclassifiable, full insert sequence.	NonCoding	1.04883	0.629592
	TC0100000392.mm.1	---	ENSMUST00000158620	Gm24053	predicted gene, 24053	ENSMUST00000158620	ncrna:known chromosome:GRCm38:1:54769218:54769322:1 gene:ENSMUSG00000089245 gene_biotype:miRNA transcript_biotype:miRNA	NonCoding	1.23369	0.22842
	TC0100000393.mm.1	67876	NM_001039710	Coq10b	coenzyme Q10 homolog B (S. cerevisiae)	NM_001039710	Mus musculus coenzyme Q10 homolog B (S. cerevisiae) (Coq10b), transcript variant 1, mRNA.	Complex	-1.1523	0.545495
	TC0100000394.mm.1	-	---	---	---	NONMMUT000952	Non-coding transcript identified by NONCODE: Sense No Exonic	NonCoding	-1.13428	0.376397
	TC0100000395.mm.1	15528	NM_008303	Hspe1	heat shock protein 1 (chaperonin 10)	NM_008303	Mus musculus heat shock protein 1 (chaperonin 10) (Hspe1), mRNA.	Complex	-1.10504	0.494949
	TC0100000396.mm.1	---	ENSMUST00000160730	Gm16581	predicted gene 16581	ENSMUST00000160730	havana:known chromosome:GRCm38:1:55127297:55128287:1 gene:ENSMUSG00000089670 gene_biotype:pseudogene transcript_biotype:processed_pseudogene	Complex	-1.10356	0.442669
	TC0100000397.mm.1	19070	NM_025283	Mob4	MOB family member 4, phocein	NM_025283	Mus musculus MOB family member 4, phocein (Mob4), mRNA.	Complex	1.11643	0.223413
	TC0100000398.mm.1	628004	ENSMUST00000181563	Gm10561	predicted gene 10561	ENSMUST00000181563	havana:known chromosome:GRCm38:1:55226251:55235622:1 gene:ENSMUSG00000097649 gene_biotype:antisense transcript_biotype:antisense	NonCoding	1.20665	0.280427
	TC0100000399.mm.1	212679	NM_175439	Mars2	methionine-tRNA synthetase 2 (mitochondrial)	NM_175439	Mus musculus methionine-tRNA synthetase 2 (mitochondrial) (Mars2), mRNA.	Coding	-1.17952	0.353006
	TC0100000400.mm.1	-	---	---	---	KnowTID_00000061	Non-coding transcript identified by Luo, et al.	NonCoding	1.12475	0.641032
	TC0100000401.mm.1	-	---	---	---	KnowTID_00000062	Non-coding transcript identified by Luo, et al.	NonCoding	1.07741	0.72387
	TC0100000402.mm.1	-	---	---	---	NONMMUT000963	Non-coding transcript identified by NONCODE: Linc	NonCoding	-1.11805	0.174266
	TC0100000403.mm.1	---	ENSMUST00000135190	Gm8292	predicted gene 8292	ENSMUST00000135190	ensembl:known chromosome:GRCm38:1:55335367:55335883:1 gene:ENSMUSG00000089944 gene_biotype:pseudogene transcript_biotype:pseudogene	Pseudogene	1.5752	0.0831747
	TC0100000404.mm.1	227120	NM_001114663	Plcl1	phospholipase C-like 1	NM_001114663	Mus musculus phospholipase C-like 1 (Plcl1), mRNA.	Coding	-1.04921	0.404934
	TC0100000405.mm.1	-	---	---	---	NONMMUT000966	Non-coding transcript identified by NONCODE: Sense No Exonic	NonCoding	-1.07354	0.70986
	TC0100000406.mm.1	-	---	---	---	NONMMUT000967	Non-coding transcript identified by NONCODE: Sense No Exonic	NonCoding	-1.14917	0.448164
	TC0100000407.mm.1	-	---	---	---	NONMMUT000968	Non-coding transcript identified by NONCODE: Sense No Exonic	NonCoding	1.05167	0.718951
	TC0100000408.mm.1	-	---	---	---	NONMMUT000970	Non-coding transcript identified by NONCODE: Sense No Exonic	NonCoding	-1.30396	0.216116
	TC0100000409.mm.1	-	---	---	---	NONMMUT000971	Non-coding transcript identified by NONCODE: Sense No Exonic	NonCoding	-1.0705	0.530634
	TC0100000410.mm.1	-	---	---	---	NONMMUT000973	Non-coding transcript identified by NONCODE: Sense No Exonic	NonCoding	1.09652	0.431014
	TC0100000411.mm.1	-	---	---	---	NONMMUT000974	Non-coding transcript identified by NONCODE: Sense No Exonic	NonCoding	-1.03846	0.829993
	TC0100000412.mm.1	-	---	---	---	NONMMUT000975	Non-coding transcript identified by NONCODE: Sense No Exonic	NonCoding	-1.17385	0.13675
	TC0100000413.mm.1	-	---	---	---	KnowTID_00000063	Non-coding transcript identified by Luo, et al.	NonCoding	-1.25319	0.151707
	TC0100000414.mm.1	329159	NR_045837	9130227L01Rik	RIKEN cDNA 9130227L01 gene	NR_045837	Mus musculus RIKEN cDNA 9130227L01 gene (9130227L01Rik), long non-coding RNA.	NonCoding	-1.02336	0.64322
	TC0100000415.mm.1	69356	uc007baq.1	1700003I22Rik	RIKEN cDNA 1700003I22 gene	uc007baq.1	Mus musculus adult male testis cDNA, RIKEN full-length enriched library, clone:1700003I22 product:unclassifiable, full insert sequence.	NonCoding	-1.03089	0.703577
	TC0100000416.mm.1	-	---	---	---	KnowTID_00000067	Non-coding transcript identified by Luo, et al.	NonCoding	-1.06847	0.371258
	TC0100000417.mm.1	329160	NR_024325	9130024F11Rik	RIKEN cDNA 9130024F11 gene	NR_024325	Mus musculus RIKEN cDNA 9130024F11 gene (9130024F11Rik), transcript variant 1, long non-coding RNA.	NonCoding	-1.13342	0.110884
	TC0100000418.mm.1	-	---	---	---	NONMMUT000989	Non-coding transcript identified by NONCODE: Linc	NonCoding	-1.06878	0.335992
	TC0100000419.mm.1	-	---	---	---	KnowTID_00000068	Non-coding transcript identified by Luo, et al.	NonCoding	1.05081	0.628398
	TC0100000420.mm.1	73467	NM_028546	1700066M21Rik	RIKEN cDNA 1700066M21 gene	NM_028546	Mus musculus RIKEN cDNA 1700066M21 gene (1700066M21Rik), mRNA.	Coding	-1.31094	0.410311
	TC0100000422.mm.1	68115	NM_001081181	9430016H08Rik	RIKEN cDNA 9430016H08 gene	NM_001081181	Mus musculus RIKEN cDNA 9430016H08 gene (9430016H08Rik), mRNA.	Coding	1.08888	0.502231
	TC0100000423.mm.1	---	ENSMUST00000157728	Gm24014	predicted gene, 24014	ENSMUST00000157728	ncrna:known chromosome:GRCm38:1:57467870:57468026:1 gene:ENSMUSG00000088353 gene_biotype:snRNA transcript_biotype:snRNA	NonCoding	-1.07017	0.556655
	TC0100000424.mm.1	67198	NM_001164566	Spats2l	spermatogenesis associated, serine-rich 2-like	NM_001164566	Mus musculus spermatogenesis associated, serine-rich 2-like (Spats2l), transcript variant 2, mRNA.	Complex	1.32529	0.145164
	TC0100000425.mm.1	-	---	---	---	NONMMUT001008	Non-coding transcript identified by NONCODE: Sense No Exonic	NonCoding	1.18938	0.463528
	TC0100000426.mm.1	68549	NM_001177867	Sgol2	shugoshin-like 2 (S. pombe)	NM_001177867	Mus musculus shugoshin-like 2 (S. pombe) (Sgol2), transcript variant 2, mRNA.	Complex	1.73127	0.0725197
	TC0100000427.mm.1	11761	NM_009676	Aox1	aldehyde oxidase 1	NM_009676	Mus musculus aldehyde oxidase 1 (Aox1), mRNA.	Complex	-1.0398	0.823814
	TC0100000428.mm.1	71724	NM_023617	Aox3	aldehyde oxidase 3	NM_023617	Mus musculus aldehyde oxidase 3 (Aox3), mRNA.	Complex	-1.16066	0.827305
	TC0100000429.mm.1	-	---	---	---	NONMMUT001020	Non-coding transcript identified by NONCODE: Linc	NonCoding	-1.42223	0.610478
	TC0100000430.mm.1	71872	NM_023631	Aox4	aldehyde oxidase 4	NM_023631	Mus musculus aldehyde oxidase 4 (Aox4), mRNA.	Complex	-1.06957	0.458743
	TC0100000431.mm.1	213043	NM_001008419	Aox2	aldehyde oxidase 2	NM_001008419	Mus musculus aldehyde oxidase 2 (Aox2), mRNA.	Coding	-1.02191	0.654595
	TC0100000432.mm.1	-	---	---	---	NONMMUT001024	Non-coding transcript identified by NONCODE: Sense No Exonic	NonCoding	-1.07234	0.570898
	TC0100000433.mm.1	66882	NM_025824	Bzw1	basic leucine zipper and W2 domains 1	NM_025824	Mus musculus basic leucine zipper and W2 domains 1 (Bzw1), mRNA.	Complex	1.1211	0.128099
	TC0100000434.mm.1	65102	NM_022988	Nif3l1	Ngg1 interacting factor 3-like 1 (S. pombe)	NM_022988	Mus musculus Ngg1 interacting factor 3-like 1 (S. pombe) (Nif3l1), mRNA.	Complex	-1.10517	0.425518
	TC0100000435.mm.1	100504455	XR_104582	Gm15834	predicted gene 15834	XR_104582	[retired] PREDICTED: Mus musculus predicted gene 15834 (Gm15834), misc_RNA.	NonCoding	1.05524	0.726017
	TC0100000436.mm.1	66495	NM_025597	Ndufb3	NADH dehydrogenase (ubiquinone) 1 beta subcomplex 3	NM_025597	Mus musculus NADH dehydrogenase (ubiquinone) 1 beta subcomplex 3 (Ndufb3), mRNA.	Coding	-1.21191	0.160764
	TC0100000437.mm.1	628794|12417|628648|544944	ENSMUST00000081455 // ENSMUST00000081455 // ENSMUST00000081455 // ENSMUST00000081455	Gm6917 // Gm6901 // Gm5792 // Cbx3	predicted gene 6917 // predicted gene 6901 // predicted pseudogene 5792 // chromobox 3	ENSMUST00000081455	havana:known chromosome:GRCm38:1:58646688:58647239:1 gene:ENSMUSG00000059647 gene_biotype:pseudogene transcript_biotype:processed_pseudogene	Coding	1.44849	0.146205
	TC0100000438.mm.1	100504501	NR_045007	Gm20257	caspase 8 pseudogene	NR_045007	Mus musculus predicted gene, 20257 (Gm20257), non-coding RNA.	NonCoding	-1.07416	0.399244
	TC0100000439.mm.1	12633	NM_001289704	Cflar	CASP8 and FADD-like apoptosis regulator	NM_001289704	Mus musculus CASP8 and FADD-like apoptosis regulator (Cflar), transcript variant 3, mRNA.	Complex	-1.34242	0.0760784
	TC0100000440.mm.1	12370	NM_001080126	Casp8	caspase 8	NM_001080126	Mus musculus caspase 8 (Casp8), transcript variant 2, mRNA.	Coding	1.28136	0.043542
	TC0100000441.mm.1	-	---	---	---	NONMMUT001065	Non-coding transcript identified by NONCODE: Sense No Exonic	NonCoding	1.31173	0.25048
	TC0100000442.mm.1	227154	NM_172656	Stradb	STE20-related kinase adaptor beta	NM_172656	Mus musculus STE20-related kinase adaptor beta (Stradb), mRNA.	Complex	-1.39157	0.270921
	TC0100000443.mm.1	---	ENSMUST00000104428	Gm25502	predicted gene, 25502	ENSMUST00000104428	ncrna:known chromosome:GRCm38:1:59070988:59071118:1 gene:ENSMUSG00000077616 gene_biotype:snoRNA transcript_biotype:snoRNA	NonCoding	1.0777	0.496021
	TC0100000444.mm.1	---	ENSMUST00000180570	G730003C15Rik	RIKEN cDNA G730003C15 gene	ENSMUST00000180570	ensembl:known chromosome:GRCm38:1:59119833:59122139:1 gene:ENSMUSG00000097573 gene_biotype:antisense transcript_biotype:antisense	Coding	1.03822	0.562133
	TC0100000445.mm.1	-	---	---	---	NONMMUT001076	Non-coding transcript identified by NONCODE: Antisense	NonCoding	-1.19802	0.0493898
	TC0100000446.mm.1	-	---	---	---	NONMMUT001077	Non-coding transcript identified by NONCODE: Linc	NonCoding	-1.47514	0.275805
	TC0100000447.mm.1	271697	NM_001033373	Cdk15	cyclin-dependent kinase 15	NM_001033373	Mus musculus cyclin-dependent kinase 15 (Cdk15), mRNA.	Complex	-1.03521	0.533438
	TC0100000448.mm.1	-	---	---	---	NONMMUT001081	Non-coding transcript identified by NONCODE: Linc	NonCoding	-1.15605	0.116576
	TC0100000449.mm.1	-	---	---	---	NONMMUT001082	Non-coding transcript identified by NONCODE: Linc	NonCoding	1.0143	0.850576
	TC0100000450.mm.1	14369	NM_008057	Fzd7	frizzled homolog 7 (Drosophila)	NM_008057	Mus musculus frizzled homolog 7 (Drosophila) (Fzd7), mRNA.	Coding	1.36402	0.159188
	TC0100000451.mm.1	-	---	---	---	NONMMUT001088	Non-coding transcript identified by NONCODE: Linc	NonCoding	-1.15641	0.117009
	TC0100000452.mm.1	381260	NM_001013771	Gm973	predicted gene 973	NM_001013771	Mus musculus predicted gene 973 (Gm973), mRNA.	Coding	-1.02124	0.739683
	TC0100000453.mm.1	---	ENSMUST00000158651	Gm24545	predicted gene, 24545	ENSMUST00000158651	ncrna:known chromosome:GRCm38:1:59626580:59626664:1 gene:ENSMUSG00000089276 gene_biotype:misc_RNA transcript_biotype:misc_RNA	NonCoding	-1.16194	0.22387
	TC0100000454.mm.1	-	---	---	---	NONMMUT001098	Non-coding transcript identified by NONCODE: Antisense	NonCoding	1.05688	0.527441
	TC0100000455.mm.1	-	---	---	---	NONMMUT001100	Non-coding transcript identified by NONCODE: Antisense	NonCoding	-1.0341	0.650283
	TC0100000456.mm.1	55989	NM_018868	Nop58	NOP58 ribonucleoprotein	NM_018868	Mus musculus NOP58 ribonucleoprotein (Nop58), mRNA.	Coding	1.87522	0.119577
	TC0100000457.mm.1	100217459	NR_028554	Snord70	small nucleolar RNA, C/D box 70	NR_028554	Mus musculus small nucleolar RNA, C/D box 70 (Snord70), small nucleolar RNA.	NonCoding	2.66984	0.046186
	TC0100000458.mm.1	---	ENSMUST00000104170	Gm26293	predicted gene, 26293	ENSMUST00000104170	ncrna:known chromosome:GRCm38:1:59692509:59692592:1 gene:ENSMUSG00000077358 gene_biotype:snoRNA transcript_biotype:snoRNA	NonCoding	3.40034	0.0466023
	TC0100000459.mm.1	---	ENSMUST00000158887	Gm26287	predicted gene, 26287	ENSMUST00000158887	ncrna:known chromosome:GRCm38:1:59704258:59704338:1 gene:ENSMUSG00000089512 gene_biotype:snoRNA transcript_biotype:snoRNA	NonCoding	2.01418	0.0433659
	TC0100000460.mm.1	100217421	NR_028521	Snord11	small nucleolar RNA, C/D box 11	NR_028521	Mus musculus small nucleolar RNA, C/D box 11 (Snord11), small nucleolar RNA.	NonCoding	1.54055	0.0987204
	TC0100000461.mm.1	-	---	---	---	KnowTID_00000070	Non-coding transcript identified by Luo, et al.	NonCoding	1.26113	0.151494
	TC0100000462.mm.1	12168	NM_007561	Bmpr2	bone morphogenetic protein receptor, type II (serine/threonine kinase)	NM_007561	Mus musculus bone morphogenetic protein receptor, type II (serine/threonine kinase) (Bmpr2), mRNA.	Complex	1.4703	0.0271577
	TC0100000463.mm.1	-	---	---	---	NONMMUT001111	Non-coding transcript identified by NONCODE: Sense No Exonic	NonCoding	1.22861	0.178511
	TC0100000464.mm.1	72750	NM_001037725	Fam117b	family with sequence similarity 117, member B	NM_001037725	Mus musculus family with sequence similarity 117, member B (Fam117b), mRNA.	Complex	1.18292	0.493023
	TC0100000465.mm.1	241066	NM_001285463	Carf	calcium response factor	NM_001285463	Mus musculus calcium response factor (Carf), transcript variant 2, mRNA.	Complex	1.08313	0.394369
	TC0100000466.mm.1	---	ENSMUST00000118718	Gm15464	predicted gene 15464	ENSMUST00000118718	havana:known chromosome:GRCm38:1:60117255:60117685:1 gene:ENSMUSG00000082609 gene_biotype:pseudogene transcript_biotype:processed_pseudogene	Complex	1.68242	0.134586
	TC0100000467.mm.1	269198	NM_173444	Nbeal1	neurobeachin like 1	NM_173444	Mus musculus neurobeachin like 1 (Nbeal1), mRNA.	Complex	1.33316	0.0720085
	TC0100000468.mm.1	-	---	---	---	NONMMUT001131	Non-coding transcript identified by NONCODE: Sense No Exonic	NonCoding	1.16289	0.0966934
	TC0100000469.mm.1	77951	NM_030013	Cyp20a1	cytochrome P450, family 20, subfamily a, polypeptide 1	NM_030013	Mus musculus cytochrome P450, family 20, subfamily a, polypeptide 1 (Cyp20a1), mRNA.	Coding	1.01531	0.847194
	TC0100000470.mm.1	-	---	---	---	NONMMUT001134	Non-coding transcript identified by NONCODE: Sense No Exonic	NonCoding	-1.08416	0.585972
	TC0100000471.mm.1	329165	NM_001198570	Abi2	abl-interactor 2	NM_001198570	Mus musculus abl-interactor 2 (Abi2), transcript variant 1, mRNA.	Complex	1.18322	0.158468
	TC0100000472.mm.1	-	---	---	---	NONMMUT001135	Non-coding transcript identified by NONCODE: Sense No Exonic	NonCoding	1.25454	0.15395
	TC0100000473.mm.1	---	ENSMUST00000117433	Gm11576	predicted gene 11576	ENSMUST00000117433	havana:known chromosome:GRCm38:1:60537020:60537436:1 gene:ENSMUSG00000084400 gene_biotype:pseudogene transcript_biotype:processed_pseudogene	Complex	-1.08463	0.314876
	TC0100000474.mm.1	---	ENSMUST00000118030	Gm11577	predicted gene 11577	ENSMUST00000118030	havana:known chromosome:GRCm38:1:60700872:60701937:1 gene:ENSMUSG00000084151 gene_biotype:pseudogene transcript_biotype:processed_pseudogene	Complex	-1.07769	0.357733
	TC0100000475.mm.1	---	ENSMUST00000122226	Eif4a-ps4	eukaryotic translation initiation factor 4A, pseudogene 4	ENSMUST00000122226	havana:known chromosome:GRCm38:1:60703932:60705149:1 gene:ENSMUSG00000101188 gene_biotype:pseudogene transcript_biotype:processed_pseudogene gene:ENSMUSG00000082209	Complex	-1.00626	0.938649
	TC0100000476.mm.1	12487	NM_007642	Cd28	CD28 antigen	NM_007642	Mus musculus CD28 antigen (Cd28), mRNA.	Complex	1.00459	0.93916
	TC0100000477.mm.1	-	---	---	---	NONMMUT001158	Non-coding transcript identified by NONCODE: Sense No Exonic	NonCoding	-1.02787	0.792902
	TC0100000478.mm.1	-	---	---	---	NONMMUT001160	Non-coding transcript identified by NONCODE: Linc	NonCoding	-1.02401	0.70255
	TC0100000479.mm.1	76443	ENSMUST00000130082	2310016D23Rik	RIKEN cDNA 2310016D23 gene	ENSMUST00000130082	havana:known chromosome:GRCm38:1:60778843:60803790:1 gene:ENSMUSG00000085965 gene_biotype:lincRNA transcript_biotype:lincRNA	NonCoding	-1.00718	0.907588
	TC0100000480.mm.1	-	---	---	---	NONMMUT001162	Non-coding transcript identified by NONCODE: Linc	NonCoding	-1.26613	0.0182134
	TC0100000481.mm.1	---	ENSMUST00000121926	Gm11609	predicted gene 11609	ENSMUST00000121926	havana:known chromosome:GRCm38:1:60792490:60793832:1 gene:ENSMUSG00000083118 gene_biotype:pseudogene transcript_biotype:processed_pseudogene	Complex	1.02152	0.873354
	TC0100000482.mm.1	---	ENSMUST00000122024	Gm11581	predicted gene 11581	ENSMUST00000122024	havana:known chromosome:GRCm38:1:60809116:60809942:1 gene:ENSMUSG00000083355 gene_biotype:pseudogene transcript_biotype:processed_pseudogene	Pseudogene	1.59948	0.0247596
	TC0100000483.mm.1	-	---	---	---	NONMMUT001165	Non-coding transcript identified by NONCODE: Linc	NonCoding	1.01359	0.821225
	TC0100000484.mm.1	-	---	---	---	KnowTID_00000073	Non-coding transcript identified by Luo, et al.	NonCoding	-1.01702	0.813465
	TC0100000485.mm.1	12477	NM_001281976	Ctla4	cytotoxic T-lymphocyte-associated protein 4	NM_001281976	Mus musculus cytotoxic T-lymphocyte-associated protein 4 (Ctla4), transcript variant 2, mRNA.	Complex	1.13633	0.410911
	TC0100000486.mm.1	---	ENSMUST00000121555	Rpl18-ps1	ribosomal protein L18, pseudogene 1	ENSMUST00000121555	havana:known chromosome:GRCm38:1:60900898:60901422:1 gene:ENSMUSG00000081382 gene_biotype:pseudogene transcript_biotype:processed_pseudogene	Pseudogene	1.09927	0.320707
	TC0100000487.mm.1	-	---	---	---	NONMMUT001169	Non-coding transcript identified by NONCODE: Linc	NonCoding	-1.14401	0.257777
	TC0100000488.mm.1	-	---	---	---	NONMMUT001170	Non-coding transcript identified by NONCODE: Linc	NonCoding	-1.02103	0.680655
	TC0100000489.mm.1	-	---	---	---	NONMMUT001175	Non-coding transcript identified by NONCODE: Linc	NonCoding	-1.01171	0.908623
	TC0100000490.mm.1	54167	NM_017480	Icos	inducible T cell co-stimulator	NM_017480	Mus musculus inducible T cell co-stimulator (Icos), mRNA.	Coding	-1.17896	0.5354
	TC0100000491.mm.1	---	ENSMUST00000119156	Rpl17-ps1	ribosomal protein L17, pseudogene 1	ENSMUST00000119156	havana:known chromosome:GRCm38:1:61075674:61076225:1 gene:ENSMUSG00000082804 gene_biotype:pseudogene transcript_biotype:processed_pseudogene	Pseudogene	1.18939	0.335962
	TC0100000492.mm.1	---	ENSMUST00000128274	Gm11587	predicted gene 11587	ENSMUST00000128274	havana:known chromosome:GRCm38:1:61301909:61307746:1 gene:ENSMUSG00000085248 gene_biotype:lincRNA transcript_biotype:lincRNA	NonCoding	-1.18839	0.0595386
	TC0100000493.mm.1	77341	NR_040483	9530026F06Rik	RIKEN cDNA 9530026F06 gene	NR_040483	Mus musculus RIKEN cDNA 9530026F06 gene (9530026F06Rik), long non-coding RNA.	NonCoding	1.04918	0.428213
	TC0100000494.mm.1	---	ENSMUST00000141758	Gm11588	predicted gene 11588	ENSMUST00000141758	havana:known chromosome:GRCm38:1:61440101:61469475:1 gene:ENSMUSG00000086408 gene_biotype:lincRNA transcript_biotype:lincRNA	NonCoding	-1.17201	0.265661
	TC0100000495.mm.1	---	ENSMUST00000158921	Gm25839	predicted gene, 25839	ENSMUST00000158921	ncrna:known chromosome:GRCm38:1:61470441:61470543:1 gene:ENSMUSG00000089546 gene_biotype:snRNA transcript_biotype:snRNA	NonCoding	-1.12127	0.154987
	TC0100000496.mm.1	-	---	---	---	NONMMUT001184	Non-coding transcript identified by NONCODE: Linc	NonCoding	1.09362	0.42654
	TC0100000497.mm.1	72823	NM_001081050	Pard3b	par-3 family cell polarity regulator beta	NM_001081050	Mus musculus par-3 family cell polarity regulator beta (Pard3b), mRNA.	Complex	1.39177	0.0236057
	TC0100000498.mm.1	-	---	---	---	NONMMUT001187	Non-coding transcript identified by NONCODE: Sense No Exonic	NonCoding	1.91092	0.0201597
	TC0100000499.mm.1	-	---	---	---	NONMMUT001188	Non-coding transcript identified by NONCODE: Sense No Exonic	NonCoding	1.5013	0.0130205
	TC0100000500.mm.1	-	---	---	---	NONMMUT001189	Non-coding transcript identified by NONCODE: Sense No Exonic	NonCoding	1.50674	0.00257048
	TC0100000501.mm.1	-	---	---	---	NONMMUT001193	Non-coding transcript identified by NONCODE: Sense No Exonic	NonCoding	2.11293	0.00146093
	TC0100000502.mm.1	-	---	---	---	NONMMUT001194	Non-coding transcript identified by NONCODE: Sense No Exonic	NonCoding	1.58409	0.0383177
	TC0100000503.mm.1	-	---	---	---	NONMMUT001195	Non-coding transcript identified by NONCODE: Sense No Exonic	NonCoding	2.21667	0.000547625
	TC0100000504.mm.1	-	---	---	---	NONMMUT001196	Non-coding transcript identified by NONCODE: Sense No Exonic	NonCoding	1.62346	0.0184823
	TC0100000505.mm.1	-	---	---	---	NONMMUT001199	Non-coding transcript identified by NONCODE: Sense No Exonic	NonCoding	1.94877	0.00211332
	TC0100000506.mm.1	-	---	---	---	NONMMUT001200	Non-coding transcript identified by NONCODE: Sense No Exonic	NonCoding	1.24755	0.0944212
	TC0100000507.mm.1	-	---	---	---	NONMMUT001202	Non-coding transcript identified by NONCODE: Sense No Exonic	NonCoding	1.26354	0.0825497
	TC0100000508.mm.1	---	ENSMUST00000118720	Gm11599	predicted gene 11599	ENSMUST00000118720	havana:known chromosome:GRCm38:1:62660839:62661716:1 gene:ENSMUSG00000084333 gene_biotype:pseudogene transcript_biotype:processed_pseudogene	Pseudogene	-1.03373	0.787489
	TC0100000509.mm.1	18187	NM_001077403	Nrp2	neuropilin 2	NM_001077403	Mus musculus neuropilin 2 (Nrp2), transcript variant 1, mRNA.	Complex	-1.13664	0.651344
	TC0100000510.mm.1	-	---	---	---	NONMMUT001206	Non-coding transcript identified by NONCODE: Sense No Exonic	NonCoding	-1.33242	0.204558
	TC0100000511.mm.1	-	---	---	---	NONMMUT001209	Non-coding transcript identified by NONCODE: Sense No Exonic	NonCoding	-1.0152	0.964091
	TC0100000512.mm.1	-	---	---	---	NONMMUT001210	Non-coding transcript identified by NONCODE: Sense No Exonic	NonCoding	-1.15514	0.258966
	TC0100000513.mm.1	-	---	---	---	NONMMUT001215	Non-coding transcript identified by NONCODE: Linc	NonCoding	-1.14779	0.185861
	TC0100000514.mm.1	---	ENSMUST00000158328	Gm24942	predicted gene, 24942	ENSMUST00000158328	ncrna:known chromosome:GRCm38:1:63032706:63032819:1 gene:ENSMUSG00000088953 gene_biotype:snoRNA transcript_biotype:snoRNA	NonCoding	1.06963	0.535059
	TC0100000515.mm.1	---	ENSMUST00000122045	Gm11601	predicted gene 11601	ENSMUST00000122045	havana:known chromosome:GRCm38:1:63038214:63038581:1 gene:ENSMUSG00000081617 gene_biotype:pseudogene transcript_biotype:processed_pseudogene	Complex	-1.05281	0.553605
	TC0100000516.mm.1	---	ENSMUST00000118179	Gm11603	predicted gene 11603	ENSMUST00000118179	havana:known chromosome:GRCm38:1:63073774:63074019:1 gene:ENSMUSG00000081429 gene_biotype:pseudogene transcript_biotype:processed_pseudogene	Complex	1.50935	0.216805
	TC0100000517.mm.1	100380944	NR_045914	Ino80dos	INO80 complex subunit D, opposite strand	NR_045914	Mus musculus INO80 complex subunit D, opposite strand (Ino80dos), transcript variant 1, long non-coding RNA.	NonCoding	1.32726	0.0225016
	TC0100000518.mm.1	-	---	---	---	NONMMUT001228	Non-coding transcript identified by NONCODE: Linc	NonCoding	1.18685	0.161117
	TC0100000519.mm.1	55949	NM_018796	Eef1b2	eukaryotic translation elongation factor 1 beta 2	NM_018796	Mus musculus eukaryotic translation elongation factor 1 beta 2 (Eef1b2), mRNA.	Complex	1.22022	0.347152
	TC0100000520.mm.1	---	ENSMUST00000082678	Gm26457	predicted gene, 26457	ENSMUST00000082678	ncrna:known chromosome:GRCm38:1:63178677:63178754:1 gene:ENSMUSG00000064612 gene_biotype:snoRNA transcript_biotype:snoRNA	NonCoding	1.41788	0.356185
	TC0100000521.mm.1	100217464	NR_028558	Snora41	small nucleolar RNA, H/ACA box 41	NR_028558	Mus musculus small nucleolar RNA, H/ACA box 41 (Snora41), small nucleolar RNA.	NonCoding	1.62576	0.330458
	TC0100000522.mm.1	---	ENSMUST00000175328	Gm23611	predicted gene, 23611	ENSMUST00000175328	ncrna:known chromosome:GRCm38:1:63198031:63198156:1 gene:ENSMUSG00000094290 gene_biotype:miRNA transcript_biotype:miRNA	NonCoding	1.10182	0.178878
	TC0100000523.mm.1	73884	NM_001267872	Zdbf2	zinc finger, DBF-type containing 2	NM_001267872	Mus musculus zinc finger, DBF-type containing 2 (Zdbf2), transcript variant 2, mRNA.	Complex	-1.03958	0.512971
	TC0100000524.mm.1	23792	NM_001177600	Adam23	a disintegrin and metallopeptidase domain 23	NM_001177600	Mus musculus a disintegrin and metallopeptidase domain 23 (Adam23), transcript variant 1, mRNA.	Complex	-2.05552	0.0374769
	TC0100000525.mm.1	---	ENSMUST00000120763	Gm12748	predicted gene 12748	ENSMUST00000120763	havana:known chromosome:GRCm38:1:63671468:63671971:1 gene:ENSMUSG00000083066 gene_biotype:pseudogene transcript_biotype:processed_pseudogene	Complex	-1.20633	0.0564921
	TC0100000526.mm.1	75619	NM_172422	Fastkd2	FAST kinase domains 2	NM_172422	Mus musculus FAST kinase domains 2 (Fastkd2), mRNA.	Complex	1.03035	0.840154
	TC0100000527.mm.1	---	ENSMUST00000120486	Gm13754	predicted gene 13754	ENSMUST00000120486	havana:known chromosome:GRCm38:1:63917848:63935932:1 gene:ENSMUSG00000082373 gene_biotype:pseudogene transcript_biotype:unitary_pseudogene	Complex	-1.04963	0.389973
	TC0100000528.mm.1	433315	NR_027824	Gm13749	predicted gene 13749	NR_027824	Mus musculus predicted gene 13749 (Gm13749), long non-coding RNA.	Complex	1.04099	0.624188
	TC0100000529.mm.1	-	---	---	---	NONMMUT001259	Non-coding transcript identified by NONCODE: Linc	NonCoding	1.0143	0.921826
	TC0100000530.mm.1	---	ENSMUST00000181595	Gm26649	predicted gene, 26649	ENSMUST00000181595	ensembl_lincrna:known chromosome:GRCm38:1:64029463:64032927:1 gene:ENSMUSG00000097272 gene_biotype:lincRNA transcript_biotype:lincRNA	NonCoding	1.0675	0.664387
	TC0100000531.mm.1	---	ENSMUST00000149820	Gm13748	predicted gene 13748	ENSMUST00000149820	havana:known chromosome:GRCm38:1:64078654:64090782:1 gene:ENSMUSG00000086836 gene_biotype:antisense transcript_biotype:antisense	NonCoding	-1.02304	0.781696
	TC0100000532.mm.1	---	ENSMUST00000117621	Gm13750	predicted gene 13750	ENSMUST00000117621	havana:known chromosome:GRCm38:1:64150201:64150665:1 gene:ENSMUSG00000086721 gene_biotype:pseudogene transcript_biotype:processed_pseudogene	Pseudogene	1.02681	0.766635
	TC0100000533.mm.1	---	ENSMUST00000175487	Gm25748	predicted gene, 25748	ENSMUST00000175487	ncrna:known chromosome:GRCm38:1:64396334:64396403:1 gene:ENSMUSG00000093228 gene_biotype:miRNA transcript_biotype:miRNA	NonCoding	-1.0113	0.882246
	TC0100000534.mm.1	-	---	---	---	NONMMUT001271	Non-coding transcript identified by NONCODE: Linc	NonCoding	1.01667	0.825259
	TC0100000535.mm.1	12912	NM_001037726	Creb1	cAMP responsive element binding protein 1	NM_001037726	Mus musculus cAMP responsive element binding protein 1 (Creb1), transcript variant C, mRNA.	Coding	1.11031	0.481949
	TC0100000536.mm.1	-	---	---	---	NONMMUT001273	Non-coding transcript identified by NONCODE: Sense No Exonic	NonCoding	1.37504	0.158335
	TC0100000537.mm.1	-	---	---	---	NONMMUT001274	Non-coding transcript identified by NONCODE: Sense No Exonic	NonCoding	1.37856	0.201151
	TC0100000538.mm.1	-	---	---	---	NONMMUT001275	Non-coding transcript identified by NONCODE: Sense No Exonic	NonCoding	1.42122	0.35891
	TC0100000539.mm.1	-	---	---	---	NONMMUT001276	Non-coding transcript identified by NONCODE: Sense No Exonic	NonCoding	1.05666	0.685309
	TC0100000540.mm.1	-	---	---	---	KnowTID_00000076	Non-coding transcript identified by Luo, et al.	NonCoding	-1.01928	0.915051
	TC0100000541.mm.1	227210	NM_001097644	Ccnyl1	cyclin Y-like 1	NM_001097644	Mus musculus cyclin Y-like 1 (Ccnyl1), mRNA.	Complex	1.12786	0.157492
	TC0100000542.mm.1	-	---	---	---	KnowTID_00000077	Non-coding transcript identified by Luo, et al.	NonCoding	1.11375	0.31729
	TC0100000543.mm.1	---	ENSMUST00000181350	Rpl31-ps24	ribosomal protein L31, pseudogene 24	ENSMUST00000181350	havana:known chromosome:GRCm38:1:64934402:64934780:1 gene:ENSMUSG00000097264 gene_biotype:pseudogene transcript_biotype:processed_pseudogene	Complex	1.29566	0.249038
	TC0100000544.mm.1	---	ENSMUST00000161621	Gm8550	predicted gene 8550	ENSMUST00000161621	havana:known chromosome:GRCm38:1:65028080:65028732:1 gene:ENSMUSG00000090042 gene_biotype:pseudogene transcript_biotype:processed_pseudogene	Complex	1.01675	0.890728
	TC0100000545.mm.1	18711	NM_011086	Pikfyve	phosphoinositide kinase, FYVE finger containing	NM_011086	Mus musculus phosphoinositide kinase, FYVE finger containing (Pikfyve), mRNA.	Complex	1.07648	0.520456
	TC0100000546.mm.1	213527	NM_139270	Pth2r	parathyroid hormone 2 receptor	NM_139270	Mus musculus parathyroid hormone 2 receptor (Pth2r), mRNA.	Coding	-1.00853	0.87568
	TC0100000547.mm.1	---	ENSMUST00000117848	Gm8805	predicted gene 8805	ENSMUST00000117848	havana:known chromosome:GRCm38:1:65552682:65552994:1 gene:ENSMUSG00000082774 gene_biotype:pseudogene transcript_biotype:processed_pseudogene	Complex	-1.05131	0.701827
	TC0100000548.mm.1	12969	NM_027010	Crygf	crystallin, gamma F	NM_027010	Mus musculus crystallin, gamma F (Crygf), mRNA.	Coding	-1.03208	0.735033
	TC0100000549.mm.1	---	ENSMUST00000118881	Gm15659	predicted gene 15659	ENSMUST00000118881	havana:known chromosome:GRCm38:1:66033085:66033425:1 gene:ENSMUSG00000083242 gene_biotype:pseudogene transcript_biotype:processed_pseudogene	Complex	-1.00427	0.956355
	TC0100000550.mm.1	---	ENSMUST00000118496	Gm8812	predicted gene 8812	ENSMUST00000118496	havana:known chromosome:GRCm38:1:66062965:66063376:1 gene:ENSMUSG00000083289 gene_biotype:pseudogene transcript_biotype:processed_pseudogene	Complex	-1.18591	0.480492
	TC0100000551.mm.1	269204|17756	NM_001039934	Map2	microtubule-associated protein 2	NM_001039934	Mus musculus microtubule-associated protein 2 (Map2), transcript variant 1, mRNA.	Complex	1.0491	0.66398
	TC0100000552.mm.1	-	---	---	---	NONMMUT001305	Non-coding transcript identified by NONCODE: Sense No Exonic	NonCoding	-1.02757	0.865253
	TC0100000553.mm.1	-	---	---	---	NONMMUT001306	Non-coding transcript identified by NONCODE: Sense No Exonic	NonCoding	1.00394	0.960702
	TC0100000554.mm.1	---	ENSMUST00000158225	Gm24729	predicted gene, 24729	ENSMUST00000158225	ncrna:known chromosome:GRCm38:1:66305889:66306025:1 gene:ENSMUSG00000088850 gene_biotype:snoRNA transcript_biotype:snoRNA	NonCoding	1.11746	0.249501
	TC0100000555.mm.1	-	---	---	---	NONMMUT001312	Non-coding transcript identified by NONCODE: Sense No Exonic	NonCoding	-1.04471	0.833521
	TC0100000556.mm.1	-	---	---	---	NONMMUT001315	Non-coding transcript identified by NONCODE: Sense No Exonic	NonCoding	1.03748	0.529144
	TC0100000557.mm.1	---	ENSMUST00000083760	Gm25411	predicted gene, 25411	ENSMUST00000083760	ncrna:known chromosome:GRCm38:1:66436082:66436232:1 gene:ENSMUSG00000065694 gene_biotype:snRNA transcript_biotype:snRNA	NonCoding	1.04914	0.556149
	TC0100000558.mm.1	329178	NM_175510	Unc80	unc-80 homolog (C. elegans)	NM_175510	Mus musculus unc-80 homolog (C. elegans) (Unc80), mRNA.	Complex	-1.03637	0.519876
	TC0100000559.mm.1	-	---	---	---	NONMMUT001317	Non-coding transcript identified by NONCODE: Sense No Exonic	NonCoding	-1.21089	0.0913273
	TC0100000560.mm.1	-	---	---	---	NONMMUT001319	Non-coding transcript identified by NONCODE: Sense No Exonic	NonCoding	-1.08445	0.247984
	TC0100000561.mm.1	66646	NM_025683	Rpe	ribulose-5-phosphate-3-epimerase	NM_025683	Mus musculus ribulose-5-phosphate-3-epimerase (Rpe), mRNA.	Coding	1.00321	0.977983
	TC0100000562.mm.1	-	---	---	---	NONMMUT001323	Non-coding transcript identified by NONCODE: Antisense	NonCoding	1.03567	0.864907
	TC0100000563.mm.1	-	---	---	---	NONMMUT001326	Non-coding transcript identified by NONCODE: Antisense	NonCoding	1.34784	0.106952
	TC0100000564.mm.1	-	---	---	---	NONMMUT001329	Non-coding transcript identified by NONCODE: Antisense	NonCoding	1.00712	0.980716
	TC0100000565.mm.1	-	---	---	---	NONMMUT001330	Non-coding transcript identified by NONCODE: Antisense	NonCoding	1.16891	0.480271
	TC0100000566.mm.1	---	ENSMUST00000118992	Gm15789	predicted gene 15789	ENSMUST00000118992	havana:known chromosome:GRCm38:1:66783913:66786445:1 gene:ENSMUSG00000082057 gene_biotype:pseudogene transcript_biotype:processed_pseudogene	Complex	1.32195	0.235886
	TC0100000567.mm.1	-	---	---	---	NONMMUT001336	Non-coding transcript identified by NONCODE: Antisense	NonCoding	1.41972	0.238105
	TC0100000568.mm.1	-	---	---	---	XR_140439	[retired] PREDICTED: uncharacterized LOC100862127 (LOC100862127), miscRNA.	NonCoding	1.0291	0.918657
	TC0100000569.mm.1	---	ENSMUST00000158795	Gm26010	predicted gene, 26010	ENSMUST00000158795	ncrna:known chromosome:GRCm38:1:66856641:66856703:1 gene:ENSMUSG00000089420 gene_biotype:snRNA transcript_biotype:snRNA	NonCoding	-1.01854	0.850371
	TC0100000570.mm.1	---	ENSMUST00000104140	Gm25832	predicted gene, 25832	ENSMUST00000104140	ncrna:known chromosome:GRCm38:1:66866797:66866926:1 gene:ENSMUSG00000077328 gene_biotype:snoRNA transcript_biotype:snoRNA	NonCoding	1.01895	0.827917
	TC0100000571.mm.1	---	ENSMUST00000121328	Gm15826	predicted gene 15826	ENSMUST00000121328	havana:known chromosome:GRCm38:1:66951829:66953469:1 gene:ENSMUSG00000082212 gene_biotype:pseudogene transcript_biotype:processed_pseudogene	Complex	-1.08982	0.408484
	TC0100000572.mm.1	227231	NM_001080809	Cps1	carbamoyl-phosphate synthetase 1	NM_001080809	Mus musculus carbamoyl-phosphate synthetase 1 (Cps1), mRNA.	Complex	-6.78002	0.047099
	TC0100000573.mm.1	---	ENSMUST00000140506	Gm15668	predicted gene 15668	ENSMUST00000140506	havana:known chromosome:GRCm38:1:67249200:67323609:1 gene:ENSMUSG00000086204 gene_biotype:lincRNA transcript_biotype:lincRNA	NonCoding	-1.04957	0.501732
	TC0100000574.mm.1	---	ENSMUST00000104557	Gm26342	predicted gene, 26342	ENSMUST00000104557	ncrna:known chromosome:GRCm38:1:67257224:67257352:1 gene:ENSMUSG00000077745 gene_biotype:snoRNA transcript_biotype:snoRNA	NonCoding	1.00586	0.933201
	TC0100000575.mm.1	---	ENSMUST00000119302	Kif22-ps	kinesin family member 22, pseudogene	ENSMUST00000119302	havana:known chromosome:GRCm38:1:67585053:67587036:1 gene:ENSMUSG00000082473 gene_biotype:pseudogene transcript_biotype:processed_pseudogene	Complex	-1.13063	0.057163
	TC0100000576.mm.1	---	ENSMUST00000174899	Gm22548	predicted gene, 22548	ENSMUST00000174899	ncrna:known chromosome:GRCm38:1:67616975:67617052:1 gene:ENSMUSG00000095282 gene_biotype:miRNA transcript_biotype:miRNA	NonCoding	1.03073	0.67961
	TC0100000577.mm.1	---	ENSMUST00000147834	Gm15669	predicted gene 15669	ENSMUST00000147834	havana:known chromosome:GRCm38:1:67792481:67805324:1 gene:ENSMUSG00000085075 gene_biotype:lincRNA transcript_biotype:lincRNA	NonCoding	-1.2337	0.223762
	TC0100000578.mm.1	-	---	---	---	KnowTID_00000078	Non-coding transcript identified by Luo, et al.	NonCoding	1.01473	0.87585
	TC0100000579.mm.1	---	ENSMUST00000178954	Gm23189	predicted gene, 23189	ENSMUST00000178954	ncrna:known chromosome:GRCm38:1:67973676:67973777:1 gene:ENSMUSG00000096031 gene_biotype:miRNA transcript_biotype:miRNA	NonCoding	-1.09001	0.191343
	TC0100000580.mm.1	---	ENSMUST00000124160	Gm15671	predicted gene 15671	ENSMUST00000124160	havana:known chromosome:GRCm38:1:68024243:68025763:1 gene:ENSMUSG00000087329 gene_biotype:lincRNA transcript_biotype:lincRNA	NonCoding	-1.08938	0.297258
	TC0100000581.mm.1	-	---	---	---	KnowTID_00000079	Non-coding transcript identified by Luo, et al.	NonCoding	-1.13508	0.174117
	TC0100000582.mm.1	-	---	---	---	NONMMUT001398	Non-coding transcript identified by NONCODE: Antisense	NonCoding	1.01516	0.812677
	TC0100000583.mm.1	-	---	---	---	NONMMUT001404	Non-coding transcript identified by NONCODE: Antisense	NonCoding	-1.06222	0.523527
	TC0100000584.mm.1	-	---	---	---	NONMMUT001407	Non-coding transcript identified by NONCODE: Linc	NonCoding	-1.07954	0.50867
	TC0100000585.mm.1	66722	NM_001271533	Spag16	sperm associated antigen 16	NM_001271533	Mus musculus sperm associated antigen 16 (Spag16), transcript variant 3, mRNA.	Complex	1.12103	0.238205
	TC0100000586.mm.1	-	---	---	---	NONMMUT001411	Non-coding transcript identified by NONCODE: Sense No Exonic	NonCoding	1.11426	0.521641
	TC0100000587.mm.1	---	ENSMUST00000102000	Gm23422	predicted gene, 23422	ENSMUST00000102000	ncrna:known chromosome:GRCm38:1:70596815:70596921:1 gene:ENSMUSG00000075952 gene_biotype:snRNA transcript_biotype:snRNA	NonCoding	1.09733	0.530941
	TC0100000588.mm.1	320460	NM_177164	Vwc2l	von Willebrand factor C domain-containing protein 2-like	NM_177164	Mus musculus von Willebrand factor C domain-containing protein 2-like (Vwc2l), mRNA.	Complex	-1.02633	0.659453
	TC0100000589.mm.1	-	---	---	---	NONMMUT001417	Non-coding transcript identified by NONCODE: Antisense	NonCoding	1.08393	0.295255
	TC0100000590.mm.1	108147	NM_026195	Atic	5-aminoimidazole-4-carboxamide ribonucleotide formyltransferase/IMP cyclohydrolase	NM_026195	Mus musculus 5-aminoimidazole-4-carboxamide ribonucleotide formyltransferase/IMP cyclohydrolase (Atic), mRNA.	Complex	1.03577	0.73939
	TC0100000591.mm.1	100042814	NR_040308	Apol7d	apolipoprotein L 7d	NR_040308	Mus musculus apolipoprotein L 7d (Apol7d), long non-coding RNA.	Complex	-1.02855	0.793254
	TC0100000592.mm.1	-	---	---	---	NONMMUT001426	Non-coding transcript identified by NONCODE: Linc	NonCoding	1.17321	0.353156
	TC0100000593.mm.1	667931	NR_027658	Gm8883	predicted gene 8883	NR_027658	Mus musculus predicted gene 8883 (Gm8883), long non-coding RNA.	NonCoding	-2.41784	0.0380548
	TC0100000594.mm.1	433319	XM_484880	Gm5528	predicted gene 5528	XM_484880	PREDICTED: Mus musculus predicted gene 5528 (Gm5528), partial mRNA.	Pseudogene	1.21461	0.185692
	TC0100000595.mm.1	-	---	---	---	NONMMUT001439	Non-coding transcript identified by NONCODE: Linc	NonCoding	-1.10389	0.139863
	TC0100000596.mm.1	---	ENSMUST00000178786	Gm25360	predicted gene, 25360	ENSMUST00000178786	ncrna:known chromosome:GRCm38:1:72226240:72226430:1 gene:ENSMUSG00000094655 gene_biotype:snRNA transcript_biotype:snRNA	NonCoding	1.77867	0.0587996
	TC0100000597.mm.1	320933	ENSMUST00000180722	D230017M19Rik	RIKEN cDNA D230017M19 gene	ENSMUST00000180722	ensembl_lincrna:known chromosome:GRCm38:1:72244021:72274869:1 gene:ENSMUSG00000097131 gene_biotype:lincRNA transcript_biotype:lincRNA	NonCoding	1.06002	0.416045
	TC0100000598.mm.1	---	ENSMUST00000101806	Gm23472	predicted gene, 23472	ENSMUST00000101806	ncrna:known chromosome:GRCm38:1:72236946:72237136:1 gene:ENSMUSG00000094050 gene_biotype:snRNA transcript_biotype:snRNA	NonCoding	1.54245	0.113456
	TC0100000599.mm.1	---	ENSMUST00000177868	Gm24497	predicted gene, 24497	ENSMUST00000177868	ncrna:known chromosome:GRCm38:1:72244213:72244403:1 gene:ENSMUSG00000093956 gene_biotype:snRNA transcript_biotype:snRNA	NonCoding	1.53774	0.117277
	TC0100000600.mm.1	---	ENSMUST00000179876	Gm25939	predicted gene, 25939	ENSMUST00000179876	ncrna:known chromosome:GRCm38:1:72255008:72255198:1 gene:ENSMUSG00000093843 gene_biotype:snRNA transcript_biotype:snRNA	NonCoding	1.58439	0.0968842
	TC0100000601.mm.1	271711	NM_175564	Tmem169	transmembrane protein 169	NM_175564	Mus musculus transmembrane protein 169 (Tmem169), mRNA.	Coding	-1.03804	0.749754
	TC0100000602.mm.1	22596	NM_009533	Xrcc5	X-ray repair complementing defective repair in Chinese hamster cells 5	NM_009533	Mus musculus X-ray repair complementing defective repair in Chinese hamster cells 5 (Xrcc5), mRNA.	Complex	1.18628	0.18431
	TC0100000603.mm.1	-	---	---	---	NONMMUT001452	Non-coding transcript identified by NONCODE: Sense No Exonic	NonCoding	1.29677	0.343666
	TC0100000604.mm.1	-	---	---	---	NONMMUT001453	Non-coding transcript identified by NONCODE: Sense No Exonic	NonCoding	1.23529	0.381493
	TC0100000605.mm.1	---	ENSMUST00000146593	Gm15843	predicted gene 15843	ENSMUST00000146593	havana:known chromosome:GRCm38:1:72459499:72460027:1 gene:ENSMUSG00000085812 gene_biotype:pseudogene transcript_biotype:processed_pseudogene	Pseudogene	1.23195	0.222956
	TC0100000606.mm.1	-	---	---	---	KnowTID_00000082	Non-coding transcript identified by Luo, et al.	NonCoding	-1.01127	0.931032
	TC0100000607.mm.1	-	---	---	---	NONMMUT001457	Non-coding transcript identified by NONCODE: Linc	NonCoding	1.02423	0.682376
	TC0100000608.mm.1	54380	NM_018817	Smarcal1	SWI/SNF related matrix associated, actin dependent regulator of chromatin, subfamily a-like 1	NM_018817	Mus musculus SWI/SNF related matrix associated, actin dependent regulator of chromatin, subfamily a-like 1 (Smarcal1), mRNA.	Complex	-1.04118	0.755978
	TC0100000609.mm.1	19981	NM_009084	Rpl37a	ribosomal protein L37a	NM_009084	Mus musculus ribosomal protein L37a (Rpl37a), mRNA.	Ribosomal	1.02553	0.825525
	TC0100000610.mm.1	16008	NM_008342	Igfbp2	insulin-like growth factor binding protein 2	NM_008342	Mus musculus insulin-like growth factor binding protein 2 (Igfbp2), mRNA.	Complex	-1.92457	0.213634
	TC0100000611.mm.1	-	---	---	---	NONMMUT001470	Non-coding transcript identified by NONCODE: Sense No Exonic	NonCoding	-1.63464	0.144211
	TC0100000612.mm.1	-	---	---	---	NONMMUT001473	Non-coding transcript identified by NONCODE: Linc	NonCoding	-1.05376	0.314382
	TC0100000613.mm.1	-	---	---	---	KnowTID_00000083	Non-coding transcript identified by Luo, et al.	NonCoding	1.03965	0.70754
	TC0100000614.mm.1	-	---	---	---	KnowTID_00000084	Non-coding transcript identified by Luo, et al.	NonCoding	1.21229	0.160815
	TC0100000615.mm.1	69449	NR_038001	1700027A15Rik	RIKEN cDNA 1700027A15 gene	NR_038001	Mus musculus RIKEN cDNA 1700027A15 gene (1700027A15Rik), transcript variant 2, long non-coding RNA.	NonCoding	-1.02814	0.700022
	TC0100000616.mm.1	-	---	---	---	NONMMUT001491	Non-coding transcript identified by NONCODE: Linc	NonCoding	-1.11365	0.125165
	TC0100000617.mm.1	723792	ENSMUST00000183977	Pinc	pregnancy induced noncoding RNA	ENSMUST00000183977	ncrna:known chromosome:GRCm38:1:73392246:73392399:1 gene:ENSMUSG00000098697 gene_biotype:misc_RNA transcript_biotype:misc_RNA	NonCoding	1.02375	0.719118
	TC0100000618.mm.1	78718	NR_040605	D530049I02Rik	RIKEN cDNA D530049I02 gene	NR_040605	Mus musculus RIKEN cDNA D530049I02 gene (D530049I02Rik), long non-coding RNA.	NonCoding	-1.09473	0.325526
	TC0100000619.mm.1	---	ENSMUST00000158041	Gm25329	predicted gene, 25329	ENSMUST00000158041	ncrna:known chromosome:GRCm38:1:73763710:73763835:1 gene:ENSMUSG00000088666 gene_biotype:rRNA transcript_biotype:rRNA	NonCoding	-1.04981	0.513907
	TC0100000620.mm.1	-	---	---	---	NONMMUT001512	Non-coding transcript identified by NONCODE: Antisense	NonCoding	-1.15513	0.0637941
	TC0100000621.mm.1	435626	NM_001034060	Rufy4	RUN and FYVE domain containing 4	NM_001034060	Mus musculus RUN and FYVE domain containing 4 (Rufy4), transcript variant 2, mRNA.	Coding	1.00456	0.965692
	TC0100000622.mm.1	12765	NM_009909	Cxcr2	chemokine (C-X-C motif) receptor 2	NM_009909	Mus musculus chemokine (C-X-C motif) receptor 2 (Cxcr2), mRNA.	Coding	1.14543	0.484617
	TC0100000623.mm.1	---	ENSMUST00000101821	Gm25524	predicted gene, 25524	ENSMUST00000101821	ncrna:known chromosome:GRCm38:1:74212813:74212919:1 gene:ENSMUSG00000094768 gene_biotype:snRNA transcript_biotype:snRNA	NonCoding	1.1876	0.326547
	TC0100000624.mm.1	-	---	---	---	NONMMUT001518	Non-coding transcript identified by NONCODE: Linc	NonCoding	1.03092	0.729933
	TC0100000625.mm.1	76709	NM_029711	Arpc2	actin related protein 2/3 complex, subunit 2	NM_029711	Mus musculus actin related protein 2/3 complex, subunit 2 (Arpc2), mRNA.	Complex	1.29328	0.0774322
	TC0100000626.mm.1	227289	NM_174985	Gpbar1	G protein-coupled bile acid receptor 1	NM_174985	Mus musculus G protein-coupled bile acid receptor 1 (Gpbar1), mRNA.	Coding	-1.02774	0.845204
	TC0100000627.mm.1	56695	NM_001039509	Pnkd	paroxysmal nonkinesiogenic dyskinesia	NM_001039509	Mus musculus paroxysmal nonkinesiogenic dyskinesia (Pnkd), transcript variant 3, mRNA.	Complex	-1.35789	0.150134
	TC0100000628.mm.1	-	---	---	---	NONMMUT001523	Non-coding transcript identified by NONCODE: Antisense,Sense No Exonic	NonCoding	1.09165	0.495901
	TC0100000629.mm.1	-	---	---	---	NONMMUT001524	Non-coding transcript identified by NONCODE: Antisense,Sense No Exonic	NonCoding	-1.07375	0.371493
	TC0100000630.mm.1	-	---	---	---	NONMMUT001525	Non-coding transcript identified by NONCODE: Sense No Exonic	NonCoding	1.02905	0.736634
	TC0100000631.mm.1	241112	NM_001033345	Catip	ciliogenesis associated TTC17 interacting protein	NM_001033345	Mus musculus ciliogenesis associated TTC17 interacting protein (Catip), mRNA.	Coding	1.00031	0.995901
	TC0100000632.mm.1	18173	NM_013612	Slc11a1	solute carrier family 11 (proton-coupled divalent metal ion transporters), member 1	NM_013612	Mus musculus solute carrier family 11 (proton-coupled divalent metal ion transporters), member 1 (Slc11a1), mRNA.	Complex	1.04966	0.824516
	TC0100000633.mm.1	227292	NM_153088	Ctdsp1	CTD (carboxy-terminal domain, RNA polymerase II, polypeptide A) small phosphatase 1	NM_153088	Mus musculus CTD (carboxy-terminal domain, RNA polymerase II, polypeptide A) small phosphatase 1 (Ctdsp1), mRNA.	Complex	-1.12028	0.261133
	TC0100000634.mm.1	387219	NR_029743	Mir26b	microRNA 26b	NR_029743	Mus musculus microRNA 26b (Mir26b), microRNA.	NonCoding	1.15024	0.110257
	TC0100000635.mm.1	22349	NM_009509	Vil1	villin 1	NM_009509	Mus musculus villin 1 (Vil1), mRNA.	Complex	1.87042	0.217179
	TC0100000636.mm.1	58184	NM_021383	Rqcd1	rcd1 (required for cell differentiation) homolog 1 (S. pombe)	NM_021383	Mus musculus rcd1 (required for cell differentiation) homolog 1 (S. pombe) (Rqcd1), mRNA.	Complex	1.00224	0.984147
	TC0100000637.mm.1	18802	NM_001081456	Plcd4	phospholipase C, delta 4	NM_001081456	Mus musculus phospholipase C, delta 4 (Plcd4), transcript variant 1, mRNA.	Complex	1.01462	0.938971
	TC0100000638.mm.1	66821	NM_025784	Bcs1l	BCS1-like (yeast)	NM_025784	Mus musculus BCS1-like (yeast) (Bcs1l), mRNA.	Complex	-1.37178	0.245793
	TC0100000639.mm.1	269209	NM_175031	Stk36	serine/threonine kinase 36	NM_175031	Mus musculus serine/threonine kinase 36 (Stk36), mRNA.	Complex	1.04611	0.684172
	TC0100000640.mm.1	67534	NM_001014974	Ttll4	tubulin tyrosine ligase-like family, member 4	NM_001014974	Mus musculus tubulin tyrosine ligase-like family, member 4 (Ttll4), mRNA.	Complex	1.10743	0.298929
	TC0100000641.mm.1	-	---	---	---	NONMMUT001547	Non-coding transcript identified by NONCODE: Sense No Exonic	NonCoding	1.28491	0.127529
	TC0100000642.mm.1	104086	NM_024264	Cyp27a1	cytochrome P450, family 27, subfamily a, polypeptide 1	NM_024264	Mus musculus cytochrome P450, family 27, subfamily a, polypeptide 1 (Cyp27a1), mRNA.	Coding	-3.91884	0.0466363
	TC0100000643.mm.1	-	---	---	---	ENSMUST00000184199	ncrna:known chromosome:GRCm38:1:74764798:74764890:1 gene:ENSMUSG00000098351 gene_biotype:misc_RNA transcript_biotype:misc_RNA	NonCoding	-1.02643	0.660885
	TC0100000644.mm.1	22420	NM_009526	Wnt6	wingless-type MMTV integration site family, member 6	NM_009526	Mus musculus wingless-type MMTV integration site family, member 6 (Wnt6), mRNA.	Coding	-1.04211	0.618182
	TC0100000645.mm.1	22409	NM_009518	Wnt10a	wingless-type MMTV integration site family, member 10A	NM_009518	Mus musculus wingless-type MMTV integration site family, member 10A (Wnt10a), mRNA.	Coding	-1.11865	0.283496
	TC0100000646.mm.1	-	---	---	---	NONMMUT001554	Non-coding transcript identified by NONCODE: Linc	NonCoding	-1.03617	0.60629
	TC0100000647.mm.1	---	ENSMUST00000159627	Gm16582	predicted gene 16582	ENSMUST00000159627	havana:known chromosome:GRCm38:1:74850895:74879953:1 gene:ENSMUSG00000089964 gene_biotype:processed_transcript transcript_biotype:processed_transcript	NonCoding	1.10696	0.198047
	TC0100000648.mm.1	12570	NM_009872	Cdk5r2	cyclin-dependent kinase 5, regulatory subunit 2 (p39)	NM_009872	Mus musculus cyclin-dependent kinase 5, regulatory subunit 2 (p39) (Cdk5r2), mRNA.	Complex	-1.09983	0.35942
	TC0100000649.mm.1	-	---	---	---	NONMMUT001559	Non-coding transcript identified by NONCODE: Antisense	NonCoding	1.02234	0.692726
	TC0100000650.mm.1	---	ENSMUST00000160540	Gm15841	predicted gene 15841	ENSMUST00000160540	havana:known chromosome:GRCm38:1:74902371:74907653:1 gene:ENSMUSG00000089653 gene_biotype:antisense transcript_biotype:antisense	NonCoding	-1.10152	0.24874
	TC0100000651.mm.1	-	---	---	---	KnowTID_00000086	Non-coding transcript identified by Luo, et al.	NonCoding	-1.06212	0.555893
	TC0100000652.mm.1	227298	NM_170755	Fam134a	family with sequence similarity 134, member A	NM_170755	Mus musculus family with sequence similarity 134, member A (Fam134a), mRNA.	Coding	-1.24954	0.278177
	TC0100000653.mm.1	68818	NM_001159905	Zfand2b	zinc finger, AN1 type domain 2B	NM_001159905	Mus musculus zinc finger, AN1 type domain 2B (Zfand2b), transcript variant 2, mRNA.	Complex	-1.23741	0.161871
	TC0100000654.mm.1	52231	NM_001267620	Ankzf1	ankyrin repeat and zinc finger domain containing 1	NM_001267620	Mus musculus ankyrin repeat and zinc finger domain containing 1 (Ankzf1), transcript variant 2, mRNA.	Complex	-1.0451	0.499652
	TC0100000655.mm.1	20872	NM_001277992	Stk16	serine/threonine kinase 16	NM_001277992	Mus musculus serine/threonine kinase 16 (Stk16), transcript variant 2, mRNA.	Complex	-1.5193	0.201034
	TC0100000656.mm.1	56812	NM_001159883	Dnajb2	DnaJ (Hsp40) homolog, subfamily B, member 2	NM_001159883	Mus musculus DnaJ (Hsp40) homolog, subfamily B, member 2 (Dnajb2), transcript variant 3, mRNA.	Complex	-1.0952	0.409729
	TC0100000657.mm.1	13346	NM_010043	Des	desmin	NM_010043	Mus musculus desmin (Des), mRNA.	Complex	-1.08172	0.559916
	TC0100000658.mm.1	11790	NM_001085370	Speg	SPEG complex locus	NM_001085370	Mus musculus SPEG complex locus (Speg), transcript variant 2, mRNA.	Complex	-1.03253	0.539152
	TC0100000659.mm.1	69080	NM_133708	Gmppa	GDP-mannose pyrophosphorylase A	NM_133708	Mus musculus GDP-mannose pyrophosphorylase A (Gmppa), mRNA.	Complex	-1.09503	0.585103
	TC0100000660.mm.1	241118	NM_183022	Asic4	acid-sensing (proton-gated) ion channel family member 4	NM_183022	Mus musculus acid-sensing (proton-gated) ion channel family member 4 (Asic4), mRNA.	Coding	-1.01524	0.767556
	TC0100000661.mm.1	319998	NM_177056	Tmem198	transmembrane protein 198	NM_177056	Mus musculus transmembrane protein 198 (Tmem198), mRNA.	Coding	-1.05906	0.516841
	TC0100000662.mm.1	16322	NM_010564	Inha	inhibin alpha	NM_010564	Mus musculus inhibin alpha (Inha), mRNA.	Coding	1.41074	0.00920406
	TC0100000663.mm.1	71728	NM_027886	Stk11ip	serine/threonine kinase 11 interacting protein	NM_027886	Mus musculus serine/threonine kinase 11 interacting protein (Stk11ip), mRNA.	Complex	-1.02505	0.714972
	TC0100000664.mm.1	---	ENSMUST00000118933	Gm15183	predicted gene 15183	ENSMUST00000118933	havana:known chromosome:GRCm38:1:75542211:75542558:1 gene:ENSMUSG00000082059 gene_biotype:pseudogene transcript_biotype:processed_pseudogene	Complex	-1.20107	0.0804764
	TC0100000665.mm.1	20536	NM_009208	Slc4a3	solute carrier family 4 (anion exchanger), member 3	NM_009208	Mus musculus solute carrier family 4 (anion exchanger), member 3 (Slc4a3), mRNA.	Complex	1.19166	0.109152
	TC0100000666.mm.1	---	ENSMUST00000117745	Gm15180	predicted gene 15180	ENSMUST00000117745	havana:known chromosome:GRCm38:1:75568083:75568574:1 gene:ENSMUSG00000083244 gene_biotype:pseudogene transcript_biotype:processed_pseudogene	Complex	1.17526	0.166467
	TC0100000667.mm.1	---	ENSMUST00000120832	Gm15182	predicted gene 15182	ENSMUST00000120832	havana:known chromosome:GRCm38:1:75624654:75626329:1 gene:ENSMUSG00000082528 gene_biotype:pseudogene transcript_biotype:processed_pseudogene	Complex	-1.04494	0.541069
	TC0100000668.mm.1	---	ENSMUST00000121823	Gm5257	predicted gene 5257	ENSMUST00000121823	havana:known chromosome:GRCm38:1:75636390:75637179:1 gene:ENSMUSG00000082012 gene_biotype:pseudogene transcript_biotype:processed_pseudogene	Pseudogene	-1.08993	0.44279
	TC0100000669.mm.1	-	---	---	---	KnowTID_00000087	Non-coding transcript identified by Luo, et al.	NonCoding	1.13067	0.262231
	TC0100000670.mm.1	-	---	---	---	NONMMUT001608	Non-coding transcript identified by NONCODE: Linc	NonCoding	1.18443	0.202153
	TC0100000671.mm.1	620079	NR_038012	Gm17751	predicted gene, 17751	NR_038012	Mus musculus predicted gene, 17751 (Gm17751), transcript variant 1, long non-coding RNA.	NonCoding	-1.01167	0.835317
	TC0100000672.mm.1	102465175	NR_105761	Mir6343	microRNA mir-6343	NR_105761	Mus musculus microRNA mir-6343 (Mir6343), microRNA.	NonCoding	-1.06038	0.338039
	TC0100000673.mm.1	-	---	---	---	NovelTID_00000052	Non-coding transcript identified by Luo, et al.	NonCoding	-1.09486	0.232559
	TC0100000674.mm.1	---	ENSMUST00000158701	Gm25974	predicted gene, 25974	ENSMUST00000158701	ncrna:known chromosome:GRCm38:1:77144753:77144846:1 gene:ENSMUSG00000089326 gene_biotype:rRNA transcript_biotype:rRNA	NonCoding	1.08201	0.504442
	TC0100000675.mm.1	-	---	---	---	NONMMUT001618	Non-coding transcript identified by NONCODE: Linc	NonCoding	-1.08273	0.373429
	TC0100000676.mm.1	-	---	---	---	NONMMUT001619	Non-coding transcript identified by NONCODE: Linc	NonCoding	-1.02742	0.806785
	TC0100000677.mm.1	-	---	---	---	NONMMUT001621	Non-coding transcript identified by NONCODE: Linc	NonCoding	-1.04771	0.619239
	TC0100000678.mm.1	433323	NM_001004173	Sgpp2	sphingosine-1-phosphate phosphotase 2	NM_001004173	Mus musculus sphingosine-1-phosphate phosphotase 2 (Sgpp2), mRNA.	Coding	1.37387	0.593313
	TC0100000679.mm.1	-	---	---	---	NONMMUT001630	Non-coding transcript identified by NONCODE: Sense No Exonic	NonCoding	-1.07344	0.796684
	TC0100000680.mm.1	-	---	---	---	NONMMUT001632	Non-coding transcript identified by NONCODE: Sense No Exonic	NonCoding	1.17407	0.66975
	TC0100000681.mm.1	68393	NM_026713	Mogat1	monoacylglycerol O-acyltransferase 1	NM_026713	Mus musculus monoacylglycerol O-acyltransferase 1 (Mogat1), mRNA.	Complex	-1.58238	0.118685
	TC0100000682.mm.1	195434|74205	NM_001001981	Utp14b	UTP14, U3 small nucleolar ribonucleoprotein, homolog B (yeast)	NM_001001981	Mus musculus UTP14, U3 small nucleolar ribonucleoprotein, homolog B (yeast) (Utp14b), transcript variant 2, mRNA.	Complex	1.4004	0.35329
	TC0100000683.mm.1	-	---	---	---	NONMMUT001643	Non-coding transcript identified by NONCODE: Linc	NonCoding	-1.26203	0.0125147
	TC0100000684.mm.1	57814	NM_021342	Kcne4	potassium voltage-gated channel, Isk-related subfamily, gene 4	NM_021342	Mus musculus potassium voltage-gated channel, Isk-related subfamily, gene 4 (Kcne4), mRNA.	Coding	1.29473	0.113466
	TC0100000685.mm.1	-	---	---	---	ENSMUST00000183769	ncrna:known chromosome:GRCm38:1:79045608:79045701:1 gene:ENSMUSG00000098911 gene_biotype:miRNA transcript_biotype:miRNA	NonCoding	1.0237	0.698264
	TC0100000686.mm.1	-	---	---	---	XR_140442	[retired] PREDICTED: uncharacterized LOC100862182 (LOC100862182), miscRNA.	NonCoding	1.1108	0.506009
	TC0100000687.mm.1	100038695	XR_140443	Gm10555	predicted gene 10555	XR_140443	[retired] PREDICTED: Mus musculus predicted gene 10555 (Gm10555), misc_RNA.	NonCoding	1.03534	0.630365
	TC0100000688.mm.1	69163	NM_001081210	Mrpl44	mitochondrial ribosomal protein L44	NM_001081210	Mus musculus mitochondrial ribosomal protein L44 (Mrpl44), mRNA.	Ribosomal	1.0667	0.584551
	TC0100000689.mm.1	-	---	---	---	NONMMUT001650	Non-coding transcript identified by NONCODE: Linc	NonCoding	1.05009	0.493197
	TC0100000690.mm.1	-	---	---	---	XR_140444	[retired] PREDICTED: uncharacterized LOC100862198 (LOC100862198), miscRNA.	NonCoding	1.29524	0.165939
	TC0100000691.mm.1	---	ENSMUST00000179111	Gm23934	predicted gene, 23934	ENSMUST00000179111	ncrna:known chromosome:GRCm38:1:80135466:80135572:1 gene:ENSMUSG00000096297 gene_biotype:snRNA transcript_biotype:snRNA	NonCoding	1.63602	0.0468591
	TC0100000692.mm.1	-	---	---	---	KnowTID_00000090	Non-coding transcript identified by Luo, et al.	NonCoding	1.19917	0.0886373
	TC0100000693.mm.1	-	---	---	---	KnowTID_00000091	Non-coding transcript identified by Luo, et al.	NonCoding	-1.05535	0.402636
	TC0100000694.mm.1	-	---	---	---	KnowTID_00000092	Non-coding transcript identified by Luo, et al.	NonCoding	-1.02822	0.694672
	TC0100000695.mm.1	-	---	---	---	NONMMUT001665	Non-coding transcript identified by NONCODE: Linc	NonCoding	-1.38512	0.0116759
	TC0100000696.mm.1	72208	NR_040460	1700016L21Rik	RIKEN cDNA 1700016L21 gene	NR_040460	Mus musculus RIKEN cDNA 1700016L21 gene (1700016L21Rik), long non-coding RNA.	NonCoding	1.01583	0.784249
	TC0100000697.mm.1	241134	NM_172849	Nyap2	neuronal tyrosine-phophorylated phosphoinositide 3-kinase adaptor 2	NM_172849	Mus musculus neuronal tyrosine-phophorylated phosphoinositide 3-kinase adaptor 2 (Nyap2), mRNA.	Complex	-1.00766	0.884363
	TC0100000698.mm.1	-	---	---	---	NONMMUT001681	Non-coding transcript identified by NONCODE: Sense No Exonic	NonCoding	1.095	0.211624
	TC0100000699.mm.1	-	---	---	---	NONMMUT001682	Non-coding transcript identified by NONCODE: Linc	NonCoding	-1.16403	0.221268
	TC0100000700.mm.1	-	---	---	---	KnowTID_00000094	Non-coding transcript identified by Luo, et al.	NonCoding	-1.0679	0.535648
	TC0100000701.mm.1	102466629	NR_105762	Mir6344	microRNA mir-6344	NR_105762	Mus musculus microRNA mir-6344 (Mir6344), microRNA.	NonCoding	1.14346	0.372422
	TC0100000702.mm.1	---	ENSMUST00000023262	Gm9747	predicted gene 9747	ENSMUST00000023262	ensembl:known chromosome:GRCm38:1:82233112:82235933:1 gene:ENSMUSG00000022591 gene_biotype:protein_coding transcript_biotype:protein_coding	Coding	-1.49888	0.113076
	TC0100000703.mm.1	76867	NM_001122685	Rhbdd1	rhomboid domain containing 1	NM_001122685	Mus musculus rhomboid domain containing 1 (Rhbdd1), transcript variant 2, mRNA.	Complex	-1.02358	0.838796
	TC0100000704.mm.1	100503095	XR_140446	Gm19552	predicted gene, 19552	XR_140446	[retired] PREDICTED: Mus musculus predicted gene, 19552 (Gm19552), misc_RNA.	NonCoding	-1.04671	0.818828
	TC0100000705.mm.1	-	---	---	---	NONMMUT001692	Non-coding transcript identified by NONCODE: Antisense	NonCoding	-1.006	0.977046
	TC0100000706.mm.1	12828	NM_007734	Col4a3	collagen, type IV, alpha 3	NM_007734	Mus musculus collagen, type IV, alpha 3 (Col4a3), mRNA.	Complex	1.27366	0.222606
	TC0100000707.mm.1	---	ENSMUST00000083121	n-R5s213	nuclear encoded rRNA 5S 213	ENSMUST00000083121	ncrna:known chromosome:GRCm38:1:82635013:82635110:1 gene:ENSMUSG00000065055 gene_biotype:rRNA transcript_biotype:rRNA	NonCoding	1.34959	0.13842
	TC0100000708.mm.1	75734	NM_029409	Mff	mitochondrial fission factor	NM_029409	Mus musculus mitochondrial fission factor (Mff), mRNA.	Complex	1.30002	0.224018
	TC0100000709.mm.1	-	---	---	---	NONMMUT001700	Non-coding transcript identified by NONCODE: Sense No Exonic	NonCoding	1.73257	0.11375
	TC0100000710.mm.1	-	---	---	---	NONMMUT001703	Non-coding transcript identified by NONCODE: Linc	NonCoding	1.00213	0.979817
	TC0100000711.mm.1	15463	NM_010472	Agfg1	ArfGAP with FG repeats 1	NM_010472	Mus musculus ArfGAP with FG repeats 1 (Agfg1), mRNA.	Complex	1.21493	0.285487
	TC0100000712.mm.1	-	---	---	---	NONMMUT001706	Non-coding transcript identified by NONCODE: Linc	NonCoding	1.4151	0.224251
	TC0100000713.mm.1	-	---	---	---	KnowTID_00000095	Non-coding transcript identified by Luo, et al.	NonCoding	1.26344	0.249242
	TC0100000714.mm.1	-	---	---	---	KnowTID_00000096	Non-coding transcript identified by Luo, et al.	NonCoding	-1.05341	0.678652
	TC0100000715.mm.1	-	---	---	---	KnowTID_00000097	Non-coding transcript identified by Luo, et al.	NonCoding	-1.07506	0.507908
	TC0100000716.mm.1	-	---	---	---	KnowTID_00000098	Non-coding transcript identified by Luo, et al.	NonCoding	-1.02167	0.805455
	TC0100000717.mm.1	71386	XM_896507	Krtap28-13	keratin associated protein 28-13	XM_896507	PREDICTED: Mus musculus keratin associated protein 28-13 (Krtap28-13), mRNA.	Complex	1.00189	0.985475
	TC0100000718.mm.1	20297	NM_001159738	Ccl20	chemokine (C-C motif) ligand 20	NM_001159738	Mus musculus chemokine (C-C motif) ligand 20 (Ccl20), transcript variant 2, mRNA.	Coding	1.11489	0.549364
	TC0100000719.mm.1	71227	NM_027725	Daw1	dynein assembly factor with WDR repeat domains 1	NM_027725	Mus musculus dynein assembly factor with WDR repeat domains 1 (Daw1), transcript variant 1, mRNA.	Complex	1.15999	0.284492
	TC0100000720.mm.1	-	---	---	---	NONMMUT001720	Non-coding transcript identified by NONCODE: Antisense	NonCoding	1.14677	0.147896
	TC0100000721.mm.1	---	ENSMUST00000110799	Gm6374	predicted gene 6374	ENSMUST00000110799	[retired] cdna:pseudogene chromosome:GRCm38:1:83314513:83315298:1 gene:ENSMUSG00000079140 gene_biotype:pseudogene transcript_biotype:processed_pseudogene	Pseudogene	-1.3319	0.474732
	TC0100000722.mm.1	---	ENSMUST00000178653	Gm25754	predicted gene, 25754	ENSMUST00000178653	ncrna:known chromosome:GRCm38:1:83795912:83796032:1 gene:ENSMUSG00000094946 gene_biotype:miRNA transcript_biotype:miRNA	NonCoding	-1.03136	0.764565
	TC0100000723.mm.1	---	ENSMUST00000104548	Gm24555	predicted gene, 24555	ENSMUST00000104548	ncrna:known chromosome:GRCm38:1:83921918:83922041:1 gene:ENSMUSG00000077736 gene_biotype:snoRNA transcript_biotype:snoRNA	NonCoding	1.20496	0.225825
	TC0100000724.mm.1	100628595	NR_039588	Mir5126	microRNA 5126	NR_039588	Mus musculus microRNA 5126 (Mir5126), microRNA.	NonCoding	-1.19231	0.150596
	TC0100000725.mm.1	66153	NM_025386	Fbxo36	F-box protein 36	NM_025386	Mus musculus F-box protein 36 (Fbxo36), mRNA.	Complex	-1.31499	0.198247
	TC0100000726.mm.1	100503433	XM_003084455	Gm15433	predicted pseudogene 15433	XM_003084455	PREDICTED: Mus musculus predicted pseudogene 15433 (Gm15433), mRNA.	Pseudogene	-1.35575	0.165731
	TC0100000727.mm.1	114564	uc007bte.1	Csprs	component of Sp100-rs	uc007bte.1	Mus musculus component of Sp100-rs, mRNA (cDNA clone IMAGE:5037238), partial cds.	NonCoding	-1.61494	0.0446846
	TC0100000728.mm.1	-	---	---	---	uc029qpo.1	Mus musculus non-coding RNA, oocyte_clustered_small_RNA11962, complete sequence.	NonCoding	1.00368	0.982488
	TC0100000729.mm.1	-	---	---	---	uc029qpr.1	Mus musculus non-coding RNA, oocyte_clustered_small_RNA11980, complete sequence.	NonCoding	-1.20457	0.341481
	TC0100000730.mm.1	-	---	---	---	uc029qpu.1	Mus musculus non-coding RNA, oocyte_clustered_small_RNA11978, complete sequence.	NonCoding	-1.79846	0.165322
	TC0100000734.mm.1	---	ENSMUST00000121059	Rpl19-ps1	ribosomal protein L19, pseudogene 1	ENSMUST00000121059	ensembl_havana_transcript:known chromosome:GRCm38:1:85012114:85012704:1 gene:ENSMUSG00000064281 gene_biotype:pseudogene transcript_biotype:processed_pseudogene	Complex	-1.04307	0.657228
	TC0100000735.mm.1	---	ENSMUST00000160487	Gm2389	predicted pseudogene 2389	ENSMUST00000160487	havana:known chromosome:GRCm38:1:85061154:85062642:1 gene:ENSMUSG00000089976 gene_biotype:pseudogene transcript_biotype:unprocessed_pseudogene	Pseudogene	1.19755	0.180518
	TC0100000736.mm.1	---	ENSMUST00000097669	Gm10553	predicted gene 10553	ENSMUST00000097669	ensembl:known chromosome:GRCm38:1:85100164:85100535:1 gene:ENSMUSG00000073631 gene_biotype:protein_coding transcript_biotype:protein_coding	Coding	1.1089	0.290014
	TC0100000738.mm.1	---	ENSMUST00000159317	Gm16038	predicted gene 16038	ENSMUST00000159317	havana:known chromosome:GRCm38:1:85115319:85117237:1 gene:ENSMUSG00000090128 gene_biotype:pseudogene transcript_biotype:unprocessed_pseudogene	Pseudogene	-1.06682	0.742428
	TC0100000739.mm.1	-	---	---	---	uc029qqa.1	Mus musculus non-coding RNA, oocyte_clustered_small_RNA11978, complete sequence.	NonCoding	-1.79846	0.165322
	TC0100000741.mm.1	-	---	---	---	uc029qqd.1	Mus musculus non-coding RNA, oocyte_clustered_small_RNA11942, complete sequence.	NonCoding	1.44914	0.41962
	TC0100000742.mm.1	---	ENSMUST00000160802	Gm6264	predicted gene 6264	ENSMUST00000160802	havana:known chromosome:GRCm38:1:85159764:85171155:1 gene:ENSMUSG00000089716 gene_biotype:pseudogene transcript_biotype:transcribed_unprocessed_pseudogene	Complex	1.10917	0.373495
	TC0100000743.mm.1	665378|114564	NM_001081746	Gm7609	predicted pseudogene 7609	NM_001081746	Mus musculus predicted pseudogene 7609 (Gm7609), mRNA.	Complex	-1.21801	0.251415
	TC0100000744.mm.1	114564	uc007bts.1	Csprs	component of Sp100-rs	uc007bts.1	Mus musculus activated spleen cDNA, RIKEN full-length enriched library, clone:F830110B15 product:Putative G-protein coupled receptor homolog [Mus musculus domesticus], full insert sequence.	NonCoding	-1.57991	0.0808875
	TC0100000745.mm.1	-	---	---	---	uc029qqg.1	Mus musculus non-coding RNA, oocyte_clustered_small_RNA11962, complete sequence.	NonCoding	1.00368	0.982488
	TC0100000746.mm.1	-	---	---	---	uc029qqj.1	Mus musculus non-coding RNA, oocyte_clustered_small_RNA11980, complete sequence.	NonCoding	-1.20457	0.341481
	TC0100000747.mm.1	---	ENSMUST00000162347	Gm16028	predicted gene 16028	ENSMUST00000162347	havana:known chromosome:GRCm38:1:85246851:85255465:1 gene:ENSMUSG00000090252 gene_biotype:antisense transcript_biotype:antisense	NonCoding	-1.00001	0.999905
	TC0100000748.mm.1	-	---	---	---	uc029qqm.1	Mus musculus non-coding RNA, oocyte_clustered_small_RNA11978, complete sequence.	NonCoding	-1.79846	0.165322
	TC0100000750.mm.1	-	---	---	---	uc029qqp.1	Mus musculus non-coding RNA, oocyte_clustered_small_RNA11943, complete sequence.	NonCoding	1.52382	0.414294
	TC0100000752.mm.1	---	ENSMUST00000161282	Gm16025	predicted gene 16025	ENSMUST00000161282	havana:known chromosome:GRCm38:1:85326738:85326921:1 gene:ENSMUSG00000089652 gene_biotype:lincRNA transcript_biotype:lincRNA	NonCoding	-1.01995	0.808156
	TC0100000753.mm.1	-	---	---	---	uc029qqs.1	Mus musculus non-coding RNA, oocyte_clustered_small_RNA11978, complete sequence.	NonCoding	-1.79846	0.165322
	TC0100000755.mm.1	-	---	---	---	uc029qqv.1	Mus musculus non-coding RNA, oocyte_clustered_small_RNA11942, complete sequence.	NonCoding	1.44914	0.41962
	TC0100000757.mm.1	100039794	XM_001473524	Gm2427	predicted gene 2427	XM_001473524	PREDICTED: Mus musculus predicted gene 2427 (Gm2427), mRNA.	Coding	1.15001	0.262494
	TC0100000758.mm.1	114564	ENSMUST00000159601	Gm7592	predicted gene 7592	ENSMUST00000159601	[retired] cdna:pseudogene chromosome:GRCm38:1:85526602:85552178:1 gene:ENSMUSG00000090186 gene_biotype:pseudogene transcript_biotype:unprocessed_pseudogene	Complex	-1.17874	0.266661
	TC0100000759.mm.1	-	---	---	---	uc029qra.1	Mus musculus non-coding RNA, oocyte_clustered_small_RNA11962, complete sequence.	NonCoding	1.00368	0.982488
	TC0100000760.mm.1	-	---	---	---	uc029qrd.1	Mus musculus non-coding RNA, oocyte_clustered_small_RNA11980, complete sequence.	NonCoding	-1.16968	0.298858
	TC0100000761.mm.1	---	ENSMUST00000178024	G530012D18Rik	RIKEN cDNA G530012D1 gene	ENSMUST00000178024	ensembl:known chromosome:GRCm38:1:85575676:85577295:1 gene:ENSMUSG00000094127 gene_biotype:protein_coding transcript_biotype:protein_coding	Coding	1.03976	0.721533
	TC0100000762.mm.1	-	---	---	---	NONMMUT001784	Non-coding transcript identified by NONCODE: Antisense	NonCoding	1.01168	0.949447
	TC0100000763.mm.1	-	---	---	---	NONMMUT001786	Non-coding transcript identified by NONCODE: Antisense	NonCoding	-1.29538	0.0403843
	TC0100000764.mm.1	---	ENSMUST00000162784	Gm16094	predicted gene 16094	ENSMUST00000162784	havana:known chromosome:GRCm38:1:85599286:85599839:1 gene:ENSMUSG00000090103 gene_biotype:antisense transcript_biotype:antisense	NonCoding	-1.0424	0.857869
	TC0100000765.mm.1	100039794|434484	NM_001013817	Sp140	Sp140 nuclear body protein	NM_001013817	Mus musculus Sp140 nuclear body protein (Sp140), mRNA.	Complex	1.19731	0.269292
	TC0100000767.mm.1	102466882	NR_106172	Mir8096	microRNA mir-8096	NR_106172	Mus musculus microRNA mir-8096 (Mir8096), microRNA.	NonCoding	-1.07571	0.403744
	TC0100000768.mm.1	---	ENSMUST00000175454	Gm25472	predicted gene, 25472	ENSMUST00000175454	ncrna:known chromosome:GRCm38:1:85763794:85763871:1 gene:ENSMUSG00000094834 gene_biotype:miRNA transcript_biotype:miRNA	NonCoding	1.1276	0.259833
	TC0100000769.mm.1	77762	NR_108086	9930111H07Rik	RIKEN cDNA 9930111H07 gene	NR_108086	Mus musculus RIKEN cDNA 9930111H07 gene (9930111H07Rik), long non-coding RNA.	NonCoding	-1.05745	0.400214
	TC0100000770.mm.1	---	ENSMUST00000175191	Gm22906	predicted gene, 22906	ENSMUST00000175191	ncrna:known chromosome:GRCm38:1:85784713:85784962:1 gene:ENSMUSG00000092932 gene_biotype:misc_RNA transcript_biotype:misc_RNA	NonCoding	1.13062	0.286602
	TC0100000771.mm.1	12283	NM_133781	Cab39	calcium binding protein 39	NM_133781	Mus musculus calcium binding protein 39 (Cab39), mRNA.	Complex	1.3064	0.158834
	TC0100000772.mm.1	-	---	---	---	NONMMUT001807	Non-coding transcript identified by NONCODE: Sense No Exonic	NonCoding	1.22516	0.520039
	TC0100000773.mm.1	-	---	---	---	NONMMUT001809	Non-coding transcript identified by NONCODE: Sense No Exonic	NonCoding	1.2745	0.439
	TC0100000774.mm.1	64294	NM_022417	Itm2c	integral membrane protein 2C	NM_022417	Mus musculus integral membrane protein 2C (Itm2c), mRNA.	Complex	1.2332	0.257141
	TC0100000775.mm.1	71141	NR_037692	4933407L21Rik	RIKEN cDNA 4933407L21 gene	NR_037692	Mus musculus RIKEN cDNA 4933407L21 gene (4933407L21Rik), long non-coding RNA.	Complex	-1.05308	0.319433
	TC0100000776.mm.1	-	---	---	---	NONMMUT001818	Non-coding transcript identified by NONCODE: Antisense	NonCoding	-1.13331	0.19219
	TC0100000777.mm.1	70060	NM_001122732	Spata3	spermatogenesis associated 3	NM_001122732	Mus musculus spermatogenesis associated 3 (Spata3), transcript variant 4, mRNA.	Complex	-1.09595	0.378106
	TC0100000778.mm.1	72792	NM_001144992	2810459M11Rik	RIKEN cDNA 2810459M11 gene	NM_001144992	Mus musculus RIKEN cDNA 2810459M11 gene (2810459M11Rik), transcript variant 1, mRNA.	Coding	-1.53628	0.162353
	TC0100000780.mm.1	---	ENSMUST00000104086	Gm22786	predicted gene, 22786	ENSMUST00000104086	ncrna:known chromosome:GRCm38:1:86087301:86087422:1 gene:ENSMUSG00000077274 gene_biotype:snoRNA transcript_biotype:snoRNA	NonCoding	1.20882	0.268846
	TC0100000781.mm.1	-	---	---	---	NONMMUT001825	Non-coding transcript identified by NONCODE: Sense No Exonic	NonCoding	-1.13933	0.434249
	TC0100000782.mm.1	-	---	---	---	NONMMUT001828	Non-coding transcript identified by NONCODE: Sense No Exonic	NonCoding	1.02992	0.758641
	TC0100000783.mm.1	227327	NM_145222	B3gnt7	UDP-GlcNAc:betaGal beta-1,3-N-acetylglucosaminyltransferase 7	NM_145222	Mus musculus UDP-GlcNAc:betaGal beta-1,3-N-acetylglucosaminyltransferase 7 (B3gnt7), mRNA.	Complex	1.1163	0.693743
	TC0100000784.mm.1	-	---	---	---	NONMMUT001832	Non-coding transcript identified by NONCODE: Linc	NonCoding	-1.03724	0.773194
	TC0100000785.mm.1	383538	XM_357111	Gm5258	predicted gene 5258	XM_357111	PREDICTED: Mus musculus predicted gene 5258 (Gm5258), mRNA.	Coding	-1.03742	0.61899
	TC0100000786.mm.1	319336	NR_015507	C130036L24Rik	RIKEN cDNA C130036L24 gene	NR_015507	Mus musculus RIKEN cDNA C130036L24 gene (C130036L24Rik), long non-coding RNA.	NonCoding	1.05295	0.462911
	TC0100000787.mm.1	71863	NM_027966	1700019O17Rik	RIKEN cDNA 1700019O17 gene	NM_027966	Mus musculus RIKEN cDNA 1700019O17 gene (1700019O17Rik), mRNA.	Coding	-1.08623	0.365613
	TC0100000788.mm.1	-	---	---	---	NONMMUT001844	Non-coding transcript identified by NONCODE: Linc	NonCoding	1.06889	0.417937
	TC0100000789.mm.1	-	---	---	---	NONMMUT001847	Non-coding transcript identified by NONCODE: Linc	NonCoding	-1.10045	0.317954
	TC0100000790.mm.1	19231|100504173	NM_008972	Ptma	prothymosin alpha	NM_008972	Mus musculus prothymosin alpha (Ptma), mRNA.	Coding	1.62078	0.180363
	TC0100000791.mm.1	-	---	---	---	NONMMUT001852	Non-coding transcript identified by NONCODE: Antisense	NonCoding	-1.15601	0.0991109
	TC0100000792.mm.1	26895	NM_172974	Cops7b	COP9 (constitutive photomorphogenic) homolog, subunit 7b (Arabidopsis thaliana)	NM_172974	Mus musculus COP9 (constitutive photomorphogenic) homolog, subunit 7b (Arabidopsis thaliana) (Cops7b), mRNA.	Complex	-1.13053	0.294449
	TC0100000793.mm.1	-	---	---	---	KnowTID_00000100	Non-coding transcript identified by Luo, et al.	NonCoding	-1.29842	0.00795291
	TC0100000794.mm.1	208718	NM_001172157	Dis3l2	DIS3 mitotic control homolog (S. cerevisiae)-like 2	NM_001172157	Mus musculus DIS3 mitotic control homolog (S. cerevisiae)-like 2 (Dis3l2), transcript variant 1, mRNA.	Complex	-1.00682	0.937002
	TC0100000795.mm.1	-	---	---	---	NONMMUT001859	Non-coding transcript identified by NONCODE: Sense No Exonic	NonCoding	1.23049	0.158588
	TC0100000796.mm.1	-	---	---	---	NONMMUT001860	Non-coding transcript identified by NONCODE: Sense No Exonic	NonCoding	1.01612	0.840718
	TC0100000797.mm.1	-	---	---	---	NONMMUT001861	Non-coding transcript identified by NONCODE: Sense No Exonic	NonCoding	1.04195	0.687432
	TC0100000798.mm.1	-	---	---	---	NONMMUT001863	Non-coding transcript identified by NONCODE: Sense No Exonic	NonCoding	-1.03499	0.786941
	TC0100000799.mm.1	-	---	---	---	NONMMUT001864	Non-coding transcript identified by NONCODE: Sense No Exonic	NonCoding	1.07411	0.601149
	TC0100000800.mm.1	-	---	---	---	NONMMUT001865	Non-coding transcript identified by NONCODE: Sense No Exonic	NonCoding	1.27287	0.097732
	TC0100000801.mm.1	-	---	---	---	NONMMUT001867	Non-coding transcript identified by NONCODE: Sense No Exonic	NonCoding	1.15195	0.424142
	TC0100000802.mm.1	-	---	---	---	NONMMUT001869	Non-coding transcript identified by NONCODE: Sense No Exonic	NonCoding	-1.02657	0.775917
	TC0100000803.mm.1	-	---	---	---	NONMMUT001871	Non-coding transcript identified by NONCODE: Linc	NonCoding	-1.09109	0.178934
	TC0100000804.mm.1	102635830	uc007bvx.1	LOC102635830	uncharacterized LOC102635830	uc007bvx.1	Mus musculus adult male testis cDNA, RIKEN full-length enriched library, clone:4933415F08 product:lysyl-tRNA synthetase, pseudogene 1, full insert sequence.	NonCoding	1.04529	0.761399
	TC0100000805.mm.1	-	---	---	---	NONMMUT001874	Non-coding transcript identified by NONCODE: Antisense	NonCoding	-1.11357	0.269771
	TC0100000806.mm.1	11648	NM_007432	Akp3	alkaline phosphatase 3, intestine, not Mn requiring	NM_007432	Mus musculus alkaline phosphatase 3, intestine, not Mn requiring (Akp3), mRNA.	Coding	-1.07466	0.407251
	TC0100000807.mm.1	-	---	---	---	NONMMUT001876	Non-coding transcript identified by NONCODE: Antisense	NonCoding	1.00057	0.991846
	TC0100000808.mm.1	69453	NM_027084	Prss56	protease, serine 56	NM_027084	Mus musculus protease, serine 56 (Prss56), mRNA.	Complex	-1.0293	0.681064
	TC0100000809.mm.1	11447	NM_021600	Chrnd	cholinergic receptor, nicotinic, delta polypeptide	NM_021600	Mus musculus cholinergic receptor, nicotinic, delta polypeptide (Chrnd), mRNA.	Coding	-1.09266	0.267808
	TC0100000810.mm.1	11449	NM_009604	Chrng	cholinergic receptor, nicotinic, gamma polypeptide	NM_009604	Mus musculus cholinergic receptor, nicotinic, gamma polypeptide (Chrng), mRNA.	Coding	-1.05585	0.389878
	TC0100000811.mm.1	26987	NM_001039169	Eif4e2	eukaryotic translation initiation factor 4E member 2	NM_001039169	Mus musculus eukaryotic translation initiation factor 4E member 2 (Eif4e2), transcript variant 2, mRNA.	Coding	-1.12017	0.252288
	TC0100000812.mm.1	---	ENSMUST00000157693	Gm26187	predicted gene, 26187	ENSMUST00000157693	ncrna:known chromosome:GRCm38:1:87251148:87251248:1 gene:ENSMUSG00000088318 gene_biotype:snRNA transcript_biotype:snRNA	NonCoding	1.0583	0.761669
	TC0100000813.mm.1	98363	NM_028889	Efhd1	EF hand domain containing 1	NM_028889	Mus musculus EF hand domain containing 1 (Efhd1), mRNA.	Complex	-1.06151	0.546567
	TC0100000814.mm.1	227331	NM_001110212	Gigyf2	GRB10 interacting GYF protein 2	NM_001110212	Mus musculus GRB10 interacting GYF protein 2 (Gigyf2), transcript variant 2, mRNA.	Complex	-1.01539	0.832954
	TC0100000815.mm.1	-	---	---	---	KnowTID_00000101	Non-coding transcript identified by Luo, et al.	NonCoding	1.17699	0.206244
	TC0100000816.mm.1	73234	NM_028473	3110079O15Rik	RIKEN cDNA 3110079O15 gene	NM_028473	Mus musculus RIKEN cDNA 3110079O15 gene (3110079O15Rik), mRNA.	Coding	-1.11337	0.360238
	TC0100000817.mm.1	23956	NM_001160163	Neu2	neuraminidase 2	NM_001160163	Mus musculus neuraminidase 2 (Neu2), transcript variant 1, mRNA.	Coding	-1.00016	0.998217
	TC0100000818.mm.1	---	ENSMUST00000168856	Gm17181	predicted gene 17181	ENSMUST00000168856	havana:known chromosome:GRCm38:1:87514175:87514297:1 gene:ENSMUSG00000091123 gene_biotype:pseudogene transcript_biotype:processed_pseudogene	Pseudogene	1.48679	0.17281
	TC0100000819.mm.1	-	---	---	---	NONMMUT001895	Non-coding transcript identified by NONCODE: Antisense	NonCoding	1.00197	0.982514
	TC0100000820.mm.1	-	---	---	---	NONMMUT001896	Non-coding transcript identified by NONCODE: Linc	NonCoding	-1.05117	0.501477
	TC0100000821.mm.1	-	---	---	---	NONMMUT001897	Non-coding transcript identified by NONCODE: Linc	NonCoding	1.16348	0.103864
	TC0100000822.mm.1	16331	NM_001110192	Inpp5d	inositol polyphosphate-5-phosphatase D	NM_001110192	Mus musculus inositol polyphosphate-5-phosphatase D (Inpp5d), transcript variant 2, mRNA.	Complex	1.03046	0.85905
	TC0100000823.mm.1	-	---	---	---	NONMMUT001900	Non-coding transcript identified by NONCODE: Sense No Exonic	NonCoding	-1.01471	0.910847
	TC0100000824.mm.1	77040	NM_001205391	Atg16l1	autophagy related 16-like 1 (S. cerevisiae)	NM_001205391	Mus musculus autophagy related 16-like 1 (S. cerevisiae) (Atg16l1), transcript variant 1, mRNA.	Complex	-1.14903	0.192976
	TC0100000825.mm.1	---	ENSMUST00000157343	Gm25395	predicted gene, 25395	ENSMUST00000157343	ncrna:known chromosome:GRCm38:1:87776938:87777209:1 gene:ENSMUSG00000087968 gene_biotype:snoRNA transcript_biotype:snoRNA	NonCoding	1.07815	0.709909
	TC0100000826.mm.1	100217415	NR_028519	Scarna6	small Cajal body-specific RNA 6	NR_028519	Mus musculus small Cajal body-specific RNA 6 (Scarna6), guide RNA.	NonCoding	-1.09827	0.685632
	TC0100000827.mm.1	---	ENSMUST00000097661	5830472F04Rik	RIKEN cDNA 5830472F04 gene	ENSMUST00000097661	[retired] cdna:known chromosome:GRCm38:1:87796467:87796817:1 gene:ENSMUSG00000073623 gene_biotype:protein_coding transcript_biotype:protein_coding	Coding	1.06978	0.741412
	TC0100000828.mm.1	20215	NM_009118	Sag	S-antigen, retina and pineal gland (arrestin)	NM_009118	Mus musculus S-antigen, retina and pineal gland (arrestin) (Sag), mRNA.	Complex	-1.0389	0.513713
	TC0100000829.mm.1	227333	NM_177646	Dgkd	diacylglycerol kinase, delta	NM_177646	Mus musculus diacylglycerol kinase, delta (Dgkd), mRNA.	Coding	1.1175	0.558414
	TC0100000830.mm.1	-	---	---	---	NONMMUT001908	Non-coding transcript identified by NONCODE: Sense No Exonic	NonCoding	1.10637	0.598946
	TC0100000831.mm.1	-	---	---	---	NONMMUT001909	Non-coding transcript identified by NONCODE: Sense No Exonic	NonCoding	1.07788	0.701422
	TC0100000832.mm.1	-	---	---	---	NONMMUT001910	Non-coding transcript identified by NONCODE: Antisense	NonCoding	1.15009	0.283823
	TC0100000833.mm.1	---	ENSMUST00000178574	Gm25198	predicted gene, 25198	ENSMUST00000178574	ncrna:known chromosome:GRCm38:1:88015924:88016033:1 gene:ENSMUSG00000095942 gene_biotype:miRNA transcript_biotype:miRNA	NonCoding	1.39744	0.26793
	TC0100000834.mm.1	---	ENSMUST00000121704	Gm5832	predicted gene 5832	ENSMUST00000121704	havana:known chromosome:GRCm38:1:88022381:88023962:1 gene:ENSMUSG00000084021 gene_biotype:pseudogene transcript_biotype:processed_pseudogene	Pseudogene	-1.34661	0.37592
	TC0100000835.mm.1	---	ENSMUST00000119510	Gm15375	predicted gene 15375	ENSMUST00000119510	havana:known chromosome:GRCm38:1:88025211:88026059:1 gene:ENSMUSG00000083478 gene_biotype:pseudogene transcript_biotype:unprocessed_pseudogene	Pseudogene	-3.006	0.0481886
	TC0100000836.mm.1	394433|394434|394432|394435|22236|94284|394430|394436	NM_013701	Ugt1a2	UDP glucuronosyltransferase 1 family, polypeptide A2	NM_013701	Mus musculus UDP glucuronosyltransferase 1 family, polypeptide A2 (Ugt1a2), mRNA.	Complex	-2.29391	0.0299961
	TC0100000837.mm.1	---	ENSMUST00000121495	Gm15373	predicted gene 15373	ENSMUST00000121495	havana:known chromosome:GRCm38:1:88097918:88098131:1 gene:ENSMUSG00000082837 gene_biotype:pseudogene transcript_biotype:unprocessed_pseudogene	Complex	-1.5298	0.0304321
	TC0100000838.mm.1	---	ENSMUST00000120729	Gm15372	predicted gene 15372	ENSMUST00000120729	havana:known chromosome:GRCm38:1:88126776:88127609:1 gene:ENSMUSG00000084195 gene_biotype:pseudogene transcript_biotype:unprocessed_pseudogene	Complex	-2.58349	0.0333147
	TC0100000839.mm.1	---	ENSMUST00000117158	Gm15370	predicted gene 15370	ENSMUST00000117158	havana:known chromosome:GRCm38:1:88129581:88129833:1 gene:ENSMUSG00000081261 gene_biotype:pseudogene transcript_biotype:unprocessed_pseudogene	Complex	-1.59696	0.00801567
	TC0100000840.mm.1	---	ENSMUST00000119681	Gm15369	predicted gene 15369	ENSMUST00000119681	havana:known chromosome:GRCm38:1:88146376:88146769:1 gene:ENSMUSG00000081602 gene_biotype:pseudogene transcript_biotype:unprocessed_pseudogene	Complex	-2.08807	0.00497971
	TC0100000841.mm.1	---	ENSMUST00000119313	Gm15374	predicted gene 15374	ENSMUST00000119313	havana:known chromosome:GRCm38:1:88151038:88151881:1 gene:ENSMUSG00000082513 gene_biotype:pseudogene transcript_biotype:unprocessed_pseudogene	Complex	-2.1992	0.00471503
	TC0100000842.mm.1	---	ENSMUST00000117057	Gm15371	predicted gene 15371	ENSMUST00000117057	havana:known chromosome:GRCm38:1:88153788:88154571:1 gene:ENSMUSG00000082677 gene_biotype:pseudogene transcript_biotype:unprocessed_pseudogene	Complex	-2.12823	0.0149206
	TC0100000843.mm.1	---	ENSMUST00000120438	Gm15368	predicted gene 15368	ENSMUST00000120438	havana:known chromosome:GRCm38:1:88186662:88187519:1 gene:ENSMUSG00000081488 gene_biotype:pseudogene transcript_biotype:unprocessed_pseudogene	Pseudogene	-2.65758	0.01572
	TC0100000844.mm.1	---	ENSMUST00000122258	Gm15376	predicted gene 15376	ENSMUST00000122258	havana:known chromosome:GRCm38:1:88191901:88192683:1 gene:ENSMUSG00000083277 gene_biotype:pseudogene transcript_biotype:unprocessed_pseudogene	Pseudogene	-1.95418	0.0108795
	TC0100000845.mm.1	100040766	NM_001177364	Mroh2a	maestro heat-like repeat family member 2A	NM_001177364	[retired] Mus musculus maestro heat-like repeat family member 2A (Mroh2a), mRNA.	Complex	-1.0719	0.250656
	TC0100000846.mm.1	171382	NM_134252	Trpm8	transient receptor potential cation channel, subfamily M, member 8	NM_134252	Mus musculus transient receptor potential cation channel, subfamily M, member 8 (Trpm8), mRNA.	Complex	-1.03014	0.561033
	TC0100000847.mm.1	75396	NM_029269	Spp2	secreted phosphoprotein 2	NM_029269	Mus musculus secreted phosphoprotein 2 (Spp2), mRNA.	Coding	-2.53371	0.0423369
	TC0100000848.mm.1	-	---	---	---	NONMMUT001942	Non-coding transcript identified by NONCODE: Linc	NonCoding	1.08719	0.292772
	TC0100000849.mm.1	100503197	NR_037971	Gm19589	predicted gene, 19589	NR_037971	Mus musculus predicted gene, 19589 (Gm19589), long non-coding RNA.	NonCoding	-1.06031	0.327978
	TC0100000850.mm.1	-	---	---	---	KnowTID_00000104	Non-coding transcript identified by Luo, et al.	NonCoding	-1.05627	0.512314
	TC0100000851.mm.1	-	---	---	---	NONMMUT001949	Non-coding transcript identified by NONCODE: Linc	NonCoding	-1.02828	0.753684
	TC0100000852.mm.1	78650	NR_040493	2410088K16Rik	RIKEN cDNA 2410088K16 gene	NR_040493	Mus musculus RIKEN cDNA 2410088K16 gene (2410088K16Rik), long non-coding RNA.	NonCoding	-1.01966	0.791507
	TC0100000853.mm.1	73475	NR_040471	1700067G17Rik	RIKEN cDNA 1700067G17 gene	NR_040471	Mus musculus RIKEN cDNA 1700067G17 gene (1700067G17Rik), long non-coding RNA.	NonCoding	1.10011	0.236744
	TC0100000854.mm.1	98402	NM_133816	Sh3bp4	SH3-domain binding protein 4	NM_133816	Mus musculus SH3-domain binding protein 4 (Sh3bp4), mRNA.	Complex	1.19709	0.233788
	TC0100000855.mm.1	-	---	---	---	NONMMUT001961	Non-coding transcript identified by NONCODE: Sense No Exonic	NonCoding	1.10791	0.413384
	TC0100000856.mm.1	-	---	---	---	NONMMUT001962	Non-coding transcript identified by NONCODE: Linc	NonCoding	1.2248	0.331726
	TC0100000857.mm.1	-	---	---	---	NONMMUT001964	Non-coding transcript identified by NONCODE: Linc	NonCoding	-1.12544	0.0963448
	TC0100000858.mm.1	347722	NM_001037136	Agap1	ArfGAP with GTPase domain, ankyrin repeat and PH domain 1	NM_001037136	Mus musculus ArfGAP with GTPase domain, ankyrin repeat and PH domain 1 (Agap1), transcript variant 2, mRNA.	Complex	1.05047	0.769647
	TC0100000859.mm.1	-	---	---	---	NONMMUT001965	Non-coding transcript identified by NONCODE: Sense No Exonic	NonCoding	1.08028	0.621843
	TC0100000860.mm.1	-	---	---	---	NONMMUT001967	Non-coding transcript identified by NONCODE: Sense No Exonic	NonCoding	1.17978	0.56491
	TC0100000861.mm.1	-	---	---	---	NONMMUT001968	Non-coding transcript identified by NONCODE: Sense No Exonic	NonCoding	-1.08024	0.534206
	TC0100000862.mm.1	---	ENSMUST00000157746	Gm25180	predicted gene, 25180	ENSMUST00000157746	ncrna:known chromosome:GRCm38:1:89563360:89563474:1 gene:ENSMUSG00000088371 gene_biotype:rRNA transcript_biotype:rRNA	NonCoding	1.00924	0.924427
	TC0100000863.mm.1	---	ENSMUST00000158150	Gm26037	predicted gene, 26037	ENSMUST00000158150	ncrna:known chromosome:GRCm38:1:89684802:89685112:1 gene:ENSMUSG00000088775 gene_biotype:misc_RNA transcript_biotype:misc_RNA	NonCoding	1.05812	0.628284
	TC0100000864.mm.1	-	---	---	---	NONMMUT001979	Non-coding transcript identified by NONCODE: Sense No Exonic	NonCoding	1.20187	0.255052
	TC0100000865.mm.1	-	---	---	---	NONMMUT001980	Non-coding transcript identified by NONCODE: Sense No Exonic	NonCoding	1.09795	0.485113
	TC0100000866.mm.1	-	---	---	---	NONMMUT001981	Non-coding transcript identified by NONCODE: Sense No Exonic	NonCoding	1.07982	0.611904
	TC0100000867.mm.1	-	---	---	---	NONMMUT001982	Non-coding transcript identified by NONCODE: Sense No Exonic	NonCoding	-1.05074	0.677455
	TC0100000868.mm.1	---	ENSMUST00000173856	D130058E05Rik	RIKEN cDNA D130058E05 gene	ENSMUST00000173856	havana:known chromosome:GRCm38:1:89930234:89931862:1 gene:ENSMUSG00000092627 gene_biotype:processed_transcript transcript_biotype:antisense	Complex	1.00682	0.910903
	TC0100000869.mm.1	-	---	---	---	KnowTID_00000107	Non-coding transcript identified by Luo, et al.	NonCoding	1.00444	0.943902
	TC0100000870.mm.1	12778	NM_001271607	Ackr3	atypical chemokine receptor 3	NM_001271607	Mus musculus atypical chemokine receptor 3 (Ackr3), transcript variant 1, mRNA.	Coding	1.14726	0.392506
	TC0100000871.mm.1	-	---	---	---	NONMMUT001992	Non-coding transcript identified by NONCODE: Sense No Exonic	NonCoding	1.11985	0.326497
	TC0100000872.mm.1	-	---	---	---	KnowTID_00000108	Non-coding transcript identified by Luo, et al.	NonCoding	-1.09393	0.302943
	TC0100000873.mm.1	-	---	---	---	KnowTID_00000109	Non-coding transcript identified by Luo, et al.	NonCoding	-1.04625	0.501695
	TC0100000874.mm.1	-	---	---	---	NONMMUT001997	Non-coding transcript identified by NONCODE: Linc	NonCoding	-1.04907	0.500557
	TC0100000875.mm.1	-	---	---	---	ENSMUST00000184315	ncrna:known chromosome:GRCm38:1:90327312:90327418:1 gene:ENSMUSG00000098368 gene_biotype:rRNA transcript_biotype:rRNA	NonCoding	1.00117	0.987638
	TC0100000876.mm.1	-	---	---	---	NONMMUT001998	Non-coding transcript identified by NONCODE: Linc	NonCoding	-1.0465	0.572485
	TC0100000877.mm.1	-	---	---	---	KnowTID_00000110	Non-coding transcript identified by Luo, et al.	NonCoding	-1.05425	0.504847
	TC0100000878.mm.1	108679	NM_133805	Cops8	COP9 (constitutive photomorphogenic) homolog, subunit 8 (Arabidopsis thaliana)	NM_133805	Mus musculus COP9 (constitutive photomorphogenic) homolog, subunit 8 (Arabidopsis thaliana) (Cops8), mRNA.	Coding	-1.08967	0.562006
	TC0100000879.mm.1	433332	XR_106072	Gm9991	predicted gene 9991	XR_106072	[retired] PREDICTED: Mus musculus predicted gene 9991 (Gm9991), misc_RNA.	Coding	-1.04644	0.668728
	TC0100000880.mm.1	-	---	---	---	KnowTID_00000111	Non-coding transcript identified by Luo, et al.	NonCoding	-1.06861	0.444562
	TC0100000881.mm.1	-	---	---	---	KnowTID_00000112	Non-coding transcript identified by Luo, et al.	NonCoding	1.24522	0.51662
	TC0100000882.mm.1	171531	NM_053015	Mlph	melanophilin	NM_053015	Mus musculus melanophilin (Mlph), mRNA.	Complex	1.55931	0.319983
	TC0100000883.mm.1	623503	NM_001101647	Prlh	prolactin releasing hormone	NM_001101647	Mus musculus prolactin releasing hormone (Prlh), mRNA.	Coding	-1.00064	0.994867
	TC0100000884.mm.1	16978	NM_001111311	Lrrfip1	leucine rich repeat (in FLII) interacting protein 1	NM_001111311	Mus musculus leucine rich repeat (in FLII) interacting protein 1 (Lrrfip1), transcript variant 1, mRNA.	Coding	1.26286	0.306779
	TC0100000885.mm.1	329207	NM_001033408	Rbm44	RNA binding motif protein 44	NM_001033408	Mus musculus RNA binding motif protein 44 (Rbm44), mRNA.	Coding	1.03099	0.570909
	TC0100000886.mm.1	51801	NM_001168392	Ramp1	receptor (calcitonin) activity modifying protein 1	NM_001168392	Mus musculus receptor (calcitonin) activity modifying protein 1 (Ramp1), transcript variant 3, mRNA.	Complex	-1.10585	0.475421
	TC0100000887.mm.1	-	---	---	---	NONMMUT002013	Non-coding transcript identified by NONCODE: Sense No Exonic	NonCoding	-1.10785	0.574235
	TC0100000888.mm.1	-	---	---	---	NONMMUT002014	Non-coding transcript identified by NONCODE: Sense No Exonic	NonCoding	-1.0098	0.937633
	TC0100000889.mm.1	-	---	---	---	NONMMUT002015	Non-coding transcript identified by NONCODE: Sense No Exonic	NonCoding	-1.11832	0.209836
	TC0100000890.mm.1	67921	NM_026454	Ube2f	ubiquitin-conjugating enzyme E2F (putative)	NM_026454	Mus musculus ubiquitin-conjugating enzyme E2F (putative) (Ube2f), mRNA.	Coding	-1.29181	0.0806795
	TC0100000891.mm.1	---	ENSMUST00000117121	Gm7785	predicted gene 7785	ENSMUST00000117121	havana:known chromosome:GRCm38:1:91296045:91296936:1 gene:ENSMUSG00000083064 gene_biotype:pseudogene transcript_biotype:processed_pseudogene	Pseudogene	1.15411	0.442801
	TC0100000892.mm.1	50880	NM_016717	Scly	selenocysteine lyase	NM_016717	Mus musculus selenocysteine lyase (Scly), mRNA.	Complex	-1.54022	0.101986
	TC0100000893.mm.1	227357	NM_001033292	Espnl	espin-like	NM_001033292	Mus musculus espin-like (Espnl), mRNA.	Coding	-1.00301	0.968898
	TC0100000894.mm.1	70788	NM_027551	Klhl30	kelch-like 30	NM_027551	Mus musculus kelch-like 30 (Klhl30), mRNA.	Complex	-1.02249	0.736318
	TC0100000895.mm.1	227358	NM_173395	Fam132b	family with sequence similarity 132, member B	NM_173395	Mus musculus family with sequence similarity 132, member B (Fam132b), mRNA.	Coding	1.00059	0.991065
	TC0100000896.mm.1	-	---	---	---	KnowTID_00000113	Non-coding transcript identified by Luo, et al.	NonCoding	-1.04295	0.572915
	TC0100000897.mm.1	74019	NM_028718	Traf3ip1	TRAF3 interacting protein 1	NM_028718	Mus musculus TRAF3 interacting protein 1 (Traf3ip1), mRNA.	Coding	1.05948	0.669793
	TC0100000898.mm.1	65247	NM_001039126	Asb1	ankyrin repeat and SOCS box-containing 1	NM_001039126	Mus musculus ankyrin repeat and SOCS box-containing 1 (Asb1), transcript variant 1, mRNA.	Complex	-1.00064	0.99323
	TC0100000899.mm.1	13345	NM_007855	Twist2	twist basic helix-loop-helix transcription factor 2	NM_007855	Mus musculus twist basic helix-loop-helix transcription factor 2 (Twist2), mRNA.	Coding	-1.10996	0.405232
	TC0100000900.mm.1	-	---	---	---	NONMMUT002028	Non-coding transcript identified by NONCODE: Sense No Exonic	NonCoding	-1.16082	0.275556
	TC0100000901.mm.1	-	---	---	---	KnowTID_00000114	Non-coding transcript identified by Luo, et al.	NonCoding	-1.01012	0.890367
	TC0100000902.mm.1	-	---	---	---	NONMMUT002031	Non-coding transcript identified by NONCODE: Antisense	NonCoding	1.10674	0.263563
	TC0100000903.mm.1	---	ENSMUST00000181260	Gm26720	predicted gene, 26720	ENSMUST00000181260	ensembl_lincrna:known chromosome:GRCm38:1:91989051:91992628:1 gene:ENSMUSG00000096941 gene_biotype:lincRNA transcript_biotype:lincRNA	NonCoding	1.03672	0.678383
	TC0100000904.mm.1	-	---	---	---	NONMMUT002034	Non-coding transcript identified by NONCODE: Linc	NonCoding	1.03849	0.628311
	TC0100000905.mm.1	-	---	---	---	NONMMUT002037	Non-coding transcript identified by NONCODE: Linc	NonCoding	1.06518	0.528296
	TC0100000906.mm.1	-	---	---	---	NONMMUT002038	Non-coding transcript identified by NONCODE: Linc	NonCoding	-1.03266	0.77682
	TC0100000907.mm.1	-	---	---	---	NONMMUT002039	Non-coding transcript identified by NONCODE: Linc	NonCoding	-1.08162	0.30233
	TC0100000908.mm.1	259039	NM_147037	Olfr1413	olfactory receptor 1413	NM_147037	Mus musculus olfactory receptor 1413 (Olfr1413), mRNA.	Coding	-1.00794	0.920051
	TC0100000909.mm.1	258274	NM_146277	Olfr1412	olfactory receptor 1412	NM_146277	Mus musculus olfactory receptor 1412 (Olfr1412), mRNA.	Coding	-1.09329	0.275758
	TC0100000910.mm.1	258483	NM_146490	Olfr1411	olfactory receptor 1411	NM_146490	Mus musculus olfactory receptor 1411 (Olfr1411), mRNA.	Coding	1.01144	0.901151
	TC0100000911.mm.1	258484	NM_146491	Olfr1410	olfactory receptor 1410	NM_146491	Mus musculus olfactory receptor 1410 (Olfr1410), mRNA.	Coding	-1.05735	0.417347
	TC0100000912.mm.1	257890	NM_206896	Olfr12	olfactory receptor 12	NM_206896	Mus musculus olfactory receptor 12 (Olfr12), mRNA.	Coding	1.08353	0.263699
	TC0100000913.mm.1	-	---	---	---	NONMMUT002050	Non-coding transcript identified by NONCODE: Linc	NonCoding	1.00366	0.95653
	TC0100000914.mm.1	-	---	---	---	NONMMUT002056	Non-coding transcript identified by NONCODE: Linc	NonCoding	-1.00399	0.962816
	TC0100000915.mm.1	-	---	---	---	NONMMUT002058	Non-coding transcript identified by NONCODE: Linc	NonCoding	-1.02004	0.802714
	TC0100000916.mm.1	14733	NM_016696	Gpc1	glypican 1	NM_016696	Mus musculus glypican 1 (Gpc1), mRNA.	Coding	1.09928	0.350076
	TC0100000917.mm.1	387167	NR_029559	Mir149	microRNA 149	NR_029559	Mus musculus microRNA 149 (Mir149), microRNA.	NonCoding	1.16067	0.37618
	TC0100000918.mm.1	-	---	---	---	NONMMUT002062	Non-coding transcript identified by NONCODE: Linc	NonCoding	1.03177	0.666472
	TC0100000919.mm.1	67446	NM_175118	Dusp28	dual specificity phosphatase 28	NM_175118	Mus musculus dual specificity phosphatase 28 (Dusp28), mRNA.	Coding	-1.33364	0.359575
	TC0100000920.mm.1	-	---	---	---	NONMMUT002064	Non-coding transcript identified by NONCODE: Linc	NonCoding	-1.13936	0.319839
	TC0100000921.mm.1	108657	NM_181405	Rnpepl1	arginyl aminopeptidase (aminopeptidase B)-like 1	NM_181405	Mus musculus arginyl aminopeptidase (aminopeptidase B)-like 1 (Rnpepl1), mRNA.	Complex	-1.15782	0.332849
	TC0100000922.mm.1	23830	NM_011796	Capn10	calpain 10	NM_011796	Mus musculus calpain 10 (Capn10), mRNA.	Complex	-1.16533	0.196474
	TC0100000923.mm.1	64095	NM_001104529	Gpr35	G protein-coupled receptor 35	NM_001104529	Mus musculus G protein-coupled receptor 35 (Gpr35), transcript variant 2, mRNA.	Coding	1.05804	0.658655
	TC0100000924.mm.1	208760	NM_001159658	Aqp12	aquaporin 12	NM_001159658	Mus musculus aquaporin 12 (Aqp12), transcript variant 2, mRNA.	Coding	-1.13116	0.333915
	TC0100000925.mm.1	11611	NM_001276710	Agxt	alanine-glyoxylate aminotransferase	NM_001276710	Mus musculus alanine-glyoxylate aminotransferase (Agxt), transcript variant 1, mRNA.	Coding	-2.58488	0.039313
	TC0100000926.mm.1	381284	XM_001474855	E030010N08Rik	RIKEN cDNA E030010N08 gene	XM_001474855	[retired] PREDICTED: Mus musculus RIKEN cDNA E030010N08 gene (E030010N08Rik), mRNA.	Complex	-1.00095	0.98568
	TC0100000927.mm.1	102465543|208777	NM_172463	Sned1	sushi, nidogen and EGF-like domains 1	NM_172463	Mus musculus sushi, nidogen and EGF-like domains 1 (Sned1), mRNA.	Complex	-1.15788	0.388836
	TC0100000928.mm.1	-	---	---	---	NONMMUT002081	Non-coding transcript identified by NONCODE: Sense No Exonic	NonCoding	-1.42847	0.0466744
	TC0100000929.mm.1	66385	NM_023200	Ppp1r7	protein phosphatase 1, regulatory (inhibitor) subunit 7	NM_023200	Mus musculus protein phosphatase 1, regulatory (inhibitor) subunit 7 (Ppp1r7), mRNA.	Coding	1.00432	0.968227
	TC0100000930.mm.1	102465544	NR_105867	Mir6902	microRNA mir-6902	NR_105867	Mus musculus microRNA mir-6902 (Mir6902), microRNA.	NonCoding	1.00184	0.992842
	TC0100000931.mm.1	102466630	NR_105763	Mir6345	microRNA mir-6345	NR_105763	Mus musculus microRNA mir-6345 (Mir6345), microRNA.	NonCoding	1.0805	0.628663
	TC0100000932.mm.1	---	ENSMUST00000082455	Gm26446	predicted gene, 26446	ENSMUST00000082455	ncrna:known chromosome:GRCm38:1:93363255:93363357:1 gene:ENSMUSG00000064389 gene_biotype:snRNA transcript_biotype:snRNA	NonCoding	-1.15509	0.330358
	TC0100000933.mm.1	404545	NM_001271884	Ano7	anoctamin 7	NM_001271884	Mus musculus anoctamin 7 (Ano7), transcript variant 2, mRNA.	Coding	-1.01707	0.82511
	TC0100000934.mm.1	---	ENSMUST00000096427	Gm17415	predicted gene, 17415	ENSMUST00000096427	havana:known chromosome:GRCm38:1:93421700:93422488:1 gene:ENSMUSG00000090489 gene_biotype:pseudogene transcript_biotype:processed_pseudogene	Coding	-1.03366	0.677671
	TC0100000935.mm.1	-	---	---	---	NONMMUT002089	Non-coding transcript identified by NONCODE: Antisense	NonCoding	1.00094	0.988937
	TC0100000936.mm.1	18000	NM_001159717	2015-09-02	septin 2	NM_001159717	Mus musculus septin 2 (Sept2), transcript variant 3, mRNA.	Complex	1.26486	0.0642834
	TC0100000937.mm.1	227377	NM_145519	Farp2	FERM, RhoGEF and pleckstrin domain protein 2	NM_145519	Mus musculus FERM, RhoGEF and pleckstrin domain protein 2 (Farp2), mRNA.	Coding	-1.42965	0.24355
	TC0100000938.mm.1	-	---	---	---	NONMMUT002091	Non-coding transcript identified by NONCODE: Sense No Exonic	NonCoding	-1.25481	0.151965
	TC0100000939.mm.1	-	---	---	---	NONMMUT002092	Non-coding transcript identified by NONCODE: Sense No Exonic	NonCoding	-1.1854	0.471827
	TC0100000940.mm.1	-	---	---	---	NONMMUT002096	Non-coding transcript identified by NONCODE: Antisense	NonCoding	-1.00296	0.968717
	TC0100000941.mm.1	-	---	---	---	NONMMUT002097	Non-coding transcript identified by NONCODE: Linc	NonCoding	1.06449	0.520545
	TC0100000942.mm.1	51800	NM_016778	Bok	BCL2-related ovarian killer	NM_016778	Mus musculus BCL2-related ovarian killer (Bok), mRNA.	Coding	1.14978	0.345589
	TC0100000943.mm.1	-	---	---	---	uc007cei.1	Mus musculus adult male kidney cDNA, RIKEN full-length enriched library, clone:F530008M22 product:hypothetical protein, full insert sequence.	NonCoding	-1.05246	0.443601
	TC0100000944.mm.1	66615	NM_174874	Atg4b	autophagy related 4B, cysteine peptidase	NM_174874	Mus musculus autophagy related 4B, cysteine peptidase (Atg4b), mRNA.	Complex	-1.05622	0.513649
	TC0100000945.mm.1	-	---	---	---	NONMMUT002099	Non-coding transcript identified by NONCODE: Linc	NonCoding	-1.14836	0.171472
	TC0100000946.mm.1	66262	NM_025454	Ing5	inhibitor of growth family, member 5	NM_025454	Mus musculus inhibitor of growth family, member 5 (Ing5), mRNA.	Coding	1.03736	0.792624
	TC0100000947.mm.1	98314	NM_178882	D2hgdh	D-2-hydroxyglutarate dehydrogenase	NM_178882	Mus musculus D-2-hydroxyglutarate dehydrogenase (D2hgdh), mRNA.	Complex	-1.30155	0.223928
	TC0100000948.mm.1	381334	NM_199366	Gal3st2	galactose-3-O-sulfotransferase 2	NM_199366	Mus musculus galactose-3-O-sulfotransferase 2 (Gal3st2), mRNA.	Coding	-1.09964	0.597728
	TC0100000949.mm.1	100041596	NM_001205249	Gm9994	predicted gene 9994	NM_001205249	Mus musculus predicted gene 9994 (Gm9994), mRNA.	Coding	-1.24362	0.237929
	TC0100000950.mm.1	666009	XM_980899	Gm7889	predicted gene 7889	XM_980899	[retired] PREDICTED: Mus musculus predicted gene 7889 (Gm7889), mRNA.	Complex	-1.21302	0.357188
	TC0100000951.mm.1	619597	NM_001039219	Gm6086	predicted gene 6086	NM_001039219	Mus musculus predicted gene 6086 (Gm6086), mRNA.	Coding	-1.058	0.553989
	TC0100000952.mm.1	-	---	---	---	NONMMUT002103	Non-coding transcript identified by NONCODE: Linc	NonCoding	-1.02513	0.737695
	TC0100000953.mm.1	-	---	---	---	KnowTID_00000115	Non-coding transcript identified by Luo, et al.	NonCoding	-1.08415	0.324473
	TC0100000954.mm.1	241159	NM_173772	Neu4	sialidase 4	NM_173772	Mus musculus sialidase 4 (Neu4), mRNA.	Complex	-1.00912	0.877041
	TC0100000955.mm.1	-	---	---	---	uc029qse.1	Mus musculus non-coding RNA, oocyte_clustered_small_RNA943, complete sequence.	NonCoding	1.09141	0.732016
	TC0100000956.mm.1	74689	NR_040473	4930440C22Rik	RIKEN cDNA 4930440C22 gene	NR_040473	Mus musculus RIKEN cDNA 4930440C22 gene (4930440C22Rik), long non-coding RNA.	NonCoding	-1.05953	0.520184
	TC0100000957.mm.1	67698	NM_026321	Fam174a	family with sequence similarity 174, member A	NM_026321	Mus musculus family with sequence similarity 174, member A (Fam174a), mRNA.	Coding	1.22896	0.18893
	TC0100000958.mm.1	-	---	---	---	KnowTID_00000117	Non-coding transcript identified by Luo, et al.	NonCoding	-1.07919	0.271904
	TC0100000959.mm.1	---	ENSMUST00000109141	Gm15427	predicted pseudogene 15427	ENSMUST00000109141	[retired] cdna:pseudogene chromosome:GRCm38:1:95498584:95499187:1 gene:ENSMUSG00000081051 gene_biotype:pseudogene transcript_biotype:processed_pseudogene	Pseudogene	-1.00422	0.970778
	TC0100000960.mm.1	-	---	---	---	NONMMUT002117	Non-coding transcript identified by NONCODE: Linc	NonCoding	-1.21925	0.0968487
	TC0100000961.mm.1	-	---	---	---	NONMMUT002119	Non-coding transcript identified by NONCODE: Linc	NonCoding	-1.0196	0.83833
	TC0100000962.mm.1	---	ENSMUST00000180116	Gm22917	predicted gene, 22917	ENSMUST00000180116	ncrna:known chromosome:GRCm38:1:96303146:96303255:1 gene:ENSMUSG00000096585 gene_biotype:miRNA transcript_biotype:miRNA	NonCoding	1.18874	0.0853258
	TC0100000963.mm.1	-	---	---	---	KnowTID_00000118	Non-coding transcript identified by Luo, et al.	NonCoding	1.03821	0.659
	TC0100000964.mm.1	---	ENSMUST00000178491	Gm26245	predicted gene, 26245	ENSMUST00000178491	ncrna:known chromosome:GRCm38:1:96617099:96617205:1 gene:ENSMUSG00000095610 gene_biotype:snRNA transcript_biotype:snRNA	NonCoding	1.51835	0.155241
	TC0100000965.mm.1	---	ENSMUST00000104067	Gm26078	predicted gene, 26078	ENSMUST00000104067	ncrna:known chromosome:GRCm38:1:96762031:96762158:1 gene:ENSMUSG00000077255 gene_biotype:snoRNA transcript_biotype:snoRNA	NonCoding	-1.00026	0.998524
	TC0100000966.mm.1	329217	ENSMUST00000181489	Gm5101	predicted gene 5101	ENSMUST00000181489	havana:known chromosome:GRCm38:1:96872221:96881234:1 gene:ENSMUSG00000097814 gene_biotype:antisense transcript_biotype:antisense	NonCoding	2.38979	0.0391229
	TC0100000967.mm.1	---	ENSMUST00000054664	Gm6430	predicted gene 6430	ENSMUST00000054664	ensembl_havana_transcript:known chromosome:GRCm38:1:97024681:97025928:1 gene:ENSMUSG00000044757 gene_biotype:pseudogene transcript_biotype:processed_pseudogene	Coding	1.24558	0.304003
	TC0100000968.mm.1	634331	XM_981711	Gm7133	predicted gene 7133	XM_981711	PREDICTED: Mus musculus predicted gene 7133 (Gm7133), transcript variant X9, mRNA.	Complex	-1.05831	0.370491
	TC0100000969.mm.1	634346	XM_981747	Gm7135	predicted gene 7135	XM_981747	PREDICTED: Mus musculus predicted gene 7135 (Gm7135), transcript variant X3, mRNA.	Coding	-1.05702	0.402533
	TC0100000970.mm.1	-	---	---	---	NONMMUT002136	Non-coding transcript identified by NONCODE: Linc	NonCoding	1.20175	0.0502749
	TC0100000971.mm.1	252876	NM_026250	Gin1	gypsy retrotransposon integrase 1	NM_026250	Mus musculus gypsy retrotransposon integrase 1 (Gin1), mRNA.	Complex	-1.2761	0.137971
	TC0100000972.mm.1	---	ENSMUST00000158544	Gm25413	predicted gene, 25413	ENSMUST00000158544	ncrna:known chromosome:GRCm38:1:97936400:97936711:1 gene:ENSMUSG00000089169 gene_biotype:misc_RNA transcript_biotype:misc_RNA	NonCoding	-1.02759	0.773884
	TC0100000973.mm.1	---	ENSMUST00000178398	Gm24465	predicted gene, 24465	ENSMUST00000178398	ncrna:known chromosome:GRCm38:1:98049822:98049928:1 gene:ENSMUSG00000096085 gene_biotype:snRNA transcript_biotype:snRNA	NonCoding	1.88074	0.236745
	TC0100000974.mm.1	69030	NR_040439	1810006J02Rik	RIKEN cDNA 1810006J02 gene	NR_040439	Mus musculus RIKEN cDNA 1810006J02 gene (1810006J02Rik), long non-coding RNA.	NonCoding	1.29967	0.168059
	TC0100000975.mm.1	-	---	---	---	NONMMUT002159	Non-coding transcript identified by NONCODE: Linc	NonCoding	1.06162	0.554975
	TC0100000976.mm.1	---	ENSMUST00000180540	Gm7952	predicted gene 7952	ENSMUST00000180540	havana:known chromosome:GRCm38:1:98263523:98264506:1 gene:ENSMUSG00000097608 gene_biotype:pseudogene transcript_biotype:processed_pseudogene	Complex	-1.14112	0.175147
	TC0100000977.mm.1	70866	NM_001164233	Slco6d1	solute carrier organic anion transporter family, member 6d1	NM_001164233	Mus musculus solute carrier organic anion transporter family, member 6d1 (Slco6d1), transcript variant 2, mRNA.	Complex	-1.02237	0.712175
	TC0100000978.mm.1	---	ENSMUST00000160287	Gm3555	predicted pseudogene 3555	ENSMUST00000160287	havana:known chromosome:GRCm38:1:98457768:98459162:1 gene:ENSMUSG00000089791 gene_biotype:pseudogene transcript_biotype:processed_pseudogene	Pseudogene	-1.15399	0.274637
	TC0100000979.mm.1	---	ENSMUST00000178484	Gm26134	predicted gene, 26134	ENSMUST00000178484	ncrna:known chromosome:GRCm38:1:98549451:98549560:1 gene:ENSMUSG00000096193 gene_biotype:miRNA transcript_biotype:miRNA	NonCoding	-1.04318	0.570498
	TC0100000980.mm.1	-	---	---	---	KnowTID_00000122	Non-coding transcript identified by Luo, et al.	NonCoding	-1.0288	0.744156
	TC0100000981.mm.1	---	ENSMUST00000157179	Gm23434	predicted gene, 23434	ENSMUST00000157179	ncrna:known chromosome:GRCm38:1:99017364:99017463:1 gene:ENSMUSG00000087804 gene_biotype:snRNA transcript_biotype:snRNA	NonCoding	-1.26352	0.08695
	TC0100000982.mm.1	-	---	---	---	KnowTID_00000123	Non-coding transcript identified by Luo, et al.	NonCoding	1.00261	0.981358
	TC0100000983.mm.1	-	---	---	---	uc029qsj.1	Mus musculus non-coding RNA, oocyte_clustered_small_RNA443, complete sequence.	NonCoding	1.13087	0.607571
	TC0100000984.mm.1	100504494	XR_106078	Gm20253	predicted gene, 20253	XR_106078	[retired] PREDICTED: Mus musculus predicted gene, 20253 (Gm20253), misc_RNA.	NonCoding	1.47922	0.0755943
	TC0100000985.mm.1	241175	NM_172851	Cntnap5b	contactin associated protein-like 5B	NM_172851	Mus musculus contactin associated protein-like 5B (Cntnap5b), mRNA.	Coding	-1.06604	0.290793
	TC0100000986.mm.1	-	---	---	---	NONMMUT002173	Non-coding transcript identified by NONCODE: Sense No Exonic	NonCoding	1.05427	0.655535
	TC0100000987.mm.1	-	---	---	---	NONMMUT002174	Non-coding transcript identified by NONCODE: Sense No Exonic	NonCoding	-1.18889	0.194798
	TC0100000988.mm.1	---	ENSMUST00000103851	Gm25537	predicted gene, 25537	ENSMUST00000103851	ncrna:known chromosome:GRCm38:1:100861793:100861901:1 gene:ENSMUSG00000077039 gene_biotype:miRNA transcript_biotype:miRNA	NonCoding	-1.00733	0.934234
	TC0100000989.mm.1	100504525	NR_037989	Gm20268	predicted gene, 20268	NR_037989	Mus musculus predicted gene, 20268 (Gm20268), long non-coding RNA.	NonCoding	-1.04342	0.49768
	TC0100000990.mm.1	-	---	---	---	NONMMUT002181	Non-coding transcript identified by NONCODE: Linc	NonCoding	1.00287	0.965441
	TC0100000991.mm.1	-	---	---	---	NONMMUT002183	Non-coding transcript identified by NONCODE: Linc	NonCoding	1.07739	0.321596
	TC0100000992.mm.1	-	---	---	---	KnowTID_00000125	Non-coding transcript identified by Luo, et al.	NonCoding	-1.20942	0.118308
	TC0100000993.mm.1	-	---	---	---	KnowTID_00000126	Non-coding transcript identified by Luo, et al.	NonCoding	-1.02411	0.764125
	TC0100000994.mm.1	-	---	---	---	NONMMUT002191	Non-coding transcript identified by NONCODE: Linc	NonCoding	1.04738	0.647348
	TC0100000995.mm.1	---	ENSMUST00000157536	Gm23537	predicted gene, 23537	ENSMUST00000157536	ncrna:known chromosome:GRCm38:1:104485957:104486286:1 gene:ENSMUSG00000088161 gene_biotype:misc_RNA transcript_biotype:misc_RNA	NonCoding	-1.1305	0.238944
	TC0100000997.mm.1	-	---	---	---	uc029qso.1	Mus musculus non-coding RNA, oocyte_clustered_small_RNA938, complete sequence.	NonCoding	1.12324	0.402234
	TC0100000998.mm.1	---	ENSMUST00000117011	Gm25003	predicted gene, 25003	ENSMUST00000117011	ncrna:known chromosome:GRCm38:1:104744670:104744759:1 gene:ENSMUSG00000080661 gene_biotype:miRNA transcript_biotype:miRNA	NonCoding	1.07479	0.694559
	TC0100000999.mm.1	23836	NM_011800	Cdh20	cadherin 20	NM_011800	Mus musculus cadherin 20 (Cdh20), mRNA.	Coding	-1.03781	0.578891
	TC0100001000.mm.1	-	---	---	---	NONMMUT002194	Non-coding transcript identified by NONCODE: Sense No Exonic	NonCoding	1.01326	0.855036
	TC0100001001.mm.1	-	---	---	---	NONMMUT002197	Non-coding transcript identified by NONCODE: Sense No Exonic	NonCoding	-1.09441	0.125267
	TC0100001002.mm.1	-	---	---	---	NONMMUT002199	Non-coding transcript identified by NONCODE: Sense No Exonic	NonCoding	-1.1363	0.280808
	TC0100001003.mm.1	-	---	---	---	NONMMUT002201	Non-coding transcript identified by NONCODE: Linc	NonCoding	-1.56952	0.149581
	TC0100001004.mm.1	100504568	XR_106080	Gm17634	predicted gene, 17634	XR_106080	[retired] PREDICTED: Mus musculus predicted gene, 17634, transcript variant 1 (Gm17634), misc_RNA.	NonCoding	-1.13166	0.136446
	TC0100001005.mm.1	---	ENSMUST00000086725	Gm3608	predicted gene 3608	ENSMUST00000086725	ensembl:known chromosome:GRCm38:1:105455971:105458829:1 gene:ENSMUSG00000067017 gene_biotype:pseudogene transcript_biotype:pseudogene	Pseudogene	1.15424	0.382042
	TC0100001006.mm.1	---	ENSMUST00000103811	Gm22426	predicted gene, 22426	ENSMUST00000103811	ncrna:known chromosome:GRCm38:1:105574687:105574782:1 gene:ENSMUSG00000076999 gene_biotype:miRNA transcript_biotype:miRNA	NonCoding	1.05644	0.565051
	TC0100001007.mm.1	-	---	---	---	NONMMUT002208	Non-coding transcript identified by NONCODE: Antisense	NonCoding	1.12808	0.452665
	TC0100001008.mm.1	227446	NM_029349	2310035C23Rik	RIKEN cDNA 2310035C23 gene	NM_029349	Mus musculus RIKEN cDNA 2310035C23 gene (2310035C23Rik), transcript variant 2, mRNA.	Complex	1.13789	0.399316
	TC0100001009.mm.1	-	---	---	---	NONMMUT002210	Non-coding transcript identified by NONCODE: Sense No Exonic	NonCoding	1.19213	0.296151
	TC0100001010.mm.1	100042023	XM_001478111	Gm10193	predicted gene 10193	XM_001478111	PREDICTED: Mus musculus predicted gene 10193 (Gm10193), mRNA.	Coding	-1.31631	0.406751
	TC0100001011.mm.1	21934	NM_009399	Tnfrsf11a	tumor necrosis factor receptor superfamily, member 11a, NFKB activator	NM_009399	Mus musculus tumor necrosis factor receptor superfamily, member 11a, NFKB activator (Tnfrsf11a), mRNA.	Complex	1.15001	0.358918
	TC0100001012.mm.1	-	---	---	---	NONMMUT002213	Non-coding transcript identified by NONCODE: Linc	NonCoding	-1.08926	0.257668
	TC0100001013.mm.1	-	---	---	---	NONMMUT002214	Non-coding transcript identified by NONCODE: Linc	NonCoding	-1.05837	0.403253
	TC0100001014.mm.1	---	ENSMUST00000158581	Gm26214	predicted gene, 26214	ENSMUST00000158581	ncrna:known chromosome:GRCm38:1:105945554:105945660:1 gene:ENSMUSG00000089206 gene_biotype:snRNA transcript_biotype:snRNA	NonCoding	1.18028	0.377611
	TC0100001015.mm.1	-	---	---	---	NONMMUT002217	Non-coding transcript identified by NONCODE: Linc	NonCoding	1.07255	0.50974
	TC0100001016.mm.1	227449	NM_001122675	Zcchc2	zinc finger, CCHC domain containing 2	NM_001122675	Mus musculus zinc finger, CCHC domain containing 2 (Zcchc2), transcript variant B, mRNA.	Complex	-1.25939	0.283424
	TC0100001017.mm.1	---	ENSMUST00000180947	Gm26509	predicted gene, 26509	ENSMUST00000180947	havana:known chromosome:GRCm38:1:106090068:106091015:1 gene:ENSMUSG00000097612 gene_biotype:pseudogene transcript_biotype:processed_pseudogene	Complex	-1.09447	0.274195
	TC0100001018.mm.1	98432	NM_133821	Phlpp1	PH domain and leucine rich repeat protein phosphatase 1	NM_133821	Mus musculus PH domain and leucine rich repeat protein phosphatase 1 (Phlpp1), mRNA.	Complex	-1.13512	0.212019
	TC0100001019.mm.1	-	---	---	---	NONMMUT002225	Non-coding transcript identified by NONCODE: Sense No Exonic	NonCoding	-1.03718	0.776878
	TC0100001020.mm.1	-	---	---	---	NONMMUT002226	Non-coding transcript identified by NONCODE: Sense No Exonic	NonCoding	-1.05054	0.756314
	TC0100001021.mm.1	-	---	---	---	NONMMUT002229	Non-coding transcript identified by NONCODE: Linc	NonCoding	1.01204	0.864754
	TC0100001022.mm.1	320761	ENSMUST00000144260	D630008O14Rik	RIKEN cDNA D630008O14 gene	ENSMUST00000144260	havana:known chromosome:GRCm38:1:106541943:106558992:1 gene:ENSMUSG00000054006 gene_biotype:antisense transcript_biotype:antisense	NonCoding	-1.04769	0.601992
	TC0100001023.mm.1	-	---	---	---	KnowTID_00000127	Non-coding transcript identified by Luo, et al.	NonCoding	-1.19906	0.12633
	TC0100001024.mm.1	20724	NM_009257	Serpinb5	serine (or cysteine) peptidase inhibitor, clade B, member 5	NM_009257	Mus musculus serine (or cysteine) peptidase inhibitor, clade B, member 5 (Serpinb5), mRNA.	Coding	1.29182	0.772307
	TC0100001025.mm.1	71869	NM_001199213	Serpinb12	serine (or cysteine) peptidase inhibitor, clade B (ovalbumin), member 12	NM_001199213	Mus musculus serine (or cysteine) peptidase inhibitor, clade B (ovalbumin), member 12 (Serpinb12), transcript variant 2, mRNA.	Complex	-1.06449	0.758495
	TC0100001026.mm.1	241196	NM_172852	Serpinb13	serine (or cysteine) peptidase inhibitor, clade B (ovalbumin), member 13	NM_172852	Mus musculus serine (or cysteine) peptidase inhibitor, clade B (ovalbumin), member 13 (Serpinb13), mRNA.	Coding	1.00395	0.941847
	TC0100001027.mm.1	-	---	---	---	KnowTID_00000128	Non-coding transcript identified by Luo, et al.	NonCoding	-1.11148	0.375589
	TC0100001028.mm.1	66957	NM_025867	Serpinb11	serine (or cysteine) peptidase inhibitor, clade B (ovalbumin), member 11	NM_025867	Mus musculus serine (or cysteine) peptidase inhibitor, clade B (ovalbumin), member 11 (Serpinb11), mRNA.	Coding	-1.16188	0.0632911
	TC0100001029.mm.1	116872	NM_027548	Serpinb7	serine (or cysteine) peptidase inhibitor, clade B, member 7	NM_027548	Mus musculus serine (or cysteine) peptidase inhibitor, clade B, member 7 (Serpinb7), mRNA.	Coding	-1.1998	0.0551363
	TC0100001031.mm.1	20725	NM_001159748	Serpinb8	serine (or cysteine) peptidase inhibitor, clade B, member 8	NM_001159748	Mus musculus serine (or cysteine) peptidase inhibitor, clade B, member 8 (Serpinb8), transcript variant 2, mRNA.	Complex	1.12294	0.500032
	TC0100001032.mm.1	---	ENSMUST00000153774	Gm15389	predicted gene 15389	ENSMUST00000153774	havana:known chromosome:GRCm38:1:107687008:107693514:1 gene:ENSMUSG00000086161 gene_biotype:lincRNA transcript_biotype:lincRNA	NonCoding	-1.03694	0.526645
	TC0100001033.mm.1	---	ENSMUST00000104049	Gm22438	predicted gene, 22438	ENSMUST00000104049	ncrna:known chromosome:GRCm38:1:107892974:107893105:1 gene:ENSMUSG00000077237 gene_biotype:snoRNA transcript_biotype:snoRNA	NonCoding	1.12611	0.421927
	TC0100001034.mm.1	319596	NR_102306	D830032E09Rik	RIKEN cDNA D830032E09 gene	NR_102306	Mus musculus RIKEN cDNA D830032E09 gene (D830032E09Rik), transcript variant 2, long non-coding RNA.	NonCoding	-1.08449	0.174188
	TC0100001035.mm.1	-	---	---	---	KnowTID_00000132	Non-coding transcript identified by Luo, et al.	NonCoding	-1.18558	0.0947133
	TC0100001036.mm.1	---	ENSMUST00000122792	Gm25293	predicted gene, 25293	ENSMUST00000122792	ncrna:known chromosome:GRCm38:1:109804760:109805044:1 gene:ENSMUSG00000084741 gene_biotype:misc_RNA transcript_biotype:misc_RNA	NonCoding	-1.03226	0.741461
	TC0100001037.mm.1	241201	NM_172853	Cdh7	cadherin 7, type 2	NM_172853	Mus musculus cadherin 7, type 2 (Cdh7), mRNA.	Complex	1.01548	0.769222
	TC0100001038.mm.1	-	---	---	---	KnowTID_00000133	Non-coding transcript identified by Luo, et al.	NonCoding	1.56269	0.150282
	TC0100001039.mm.1	-	---	---	---	NONMMUT002273	Non-coding transcript identified by NONCODE: Linc	NonCoding	-1.18625	0.101044
	TC0100001040.mm.1	---	ENSMUST00000158066	Gm22331	predicted gene, 22331	ENSMUST00000158066	ncrna:known chromosome:GRCm38:1:112467911:112468046:1 gene:ENSMUSG00000088691 gene_biotype:snoRNA transcript_biotype:snoRNA	NonCoding	1.07944	0.278626
	TC0100001041.mm.1	-	---	---	---	NONMMUT002282	Non-coding transcript identified by NONCODE: Linc	NonCoding	1.01647	0.916358
	TC0100001042.mm.1	-	---	---	---	NONMMUT002283	Non-coding transcript identified by NONCODE: Linc	NonCoding	-1.06698	0.575632
	TC0100001043.mm.1	-	---	---	---	NONMMUT002285	Non-coding transcript identified by NONCODE: Linc	NonCoding	-1.01493	0.846891
	TC0100001044.mm.1	-	---	---	---	KnowTID_00000134	Non-coding transcript identified by Luo, et al.	NonCoding	-1.16884	0.29386
	TC0100001045.mm.1	-	---	---	---	NONMMUT002288	Non-coding transcript identified by NONCODE: Linc	NonCoding	1.0904	0.636206
	TC0100001046.mm.1	-	---	---	---	NONMMUT002289	Non-coding transcript identified by NONCODE: Linc	NonCoding	1.09736	0.16797
	TC0100001047.mm.1	-	---	---	---	NONMMUT002291	Non-coding transcript identified by NONCODE: Linc	NonCoding	-1.08443	0.205992
	TC0100001048.mm.1	636808	NM_001077425	Cntnap5a	contactin associated protein-like 5A	NM_001077425	Mus musculus contactin associated protein-like 5A (Cntnap5a), mRNA.	Coding	-1.10363	0.151557
	TC0100001049.mm.1	-	---	---	---	NONMMUT002295	Non-coding transcript identified by NONCODE: Sense No Exonic	NonCoding	-1.01742	0.885018
	TC0100001050.mm.1	-	---	---	---	NONMMUT002296	Non-coding transcript identified by NONCODE: Sense No Exonic	NonCoding	-1.04894	0.631887
	TC0100001051.mm.1	-	---	---	---	NONMMUT002297	Non-coding transcript identified by NONCODE: Sense No Exonic	NonCoding	-1.12597	0.168821
	TC0100001052.mm.1	-	---	---	---	NONMMUT002299	Non-coding transcript identified by NONCODE: Sense No Exonic	NonCoding	-1.06139	0.58181
	TC0100001053.mm.1	-	---	---	---	KnowTID_00000135	Non-coding transcript identified by Luo, et al.	NonCoding	-1.04683	0.556264
	TC0100001054.mm.1	---	ENSMUST00000179777	Gm19965	predicted gene, 19965	ENSMUST00000179777	ensembl_havana_transcript:putative chromosome:GRCm38:1:116802983:116823410:1 gene:ENSMUSG00000094429 gene_biotype:protein_coding transcript_biotype:protein_coding	Coding	-1.12431	0.359415
	TC0100001055.mm.1	---	ENSMUST00000083931	Gm24030	predicted gene, 24030	ENSMUST00000083931	ncrna:known chromosome:GRCm38:1:117536301:117536464:1 gene:ENSMUSG00000065865 gene_biotype:snRNA transcript_biotype:snRNA	NonCoding	1.16486	0.0456033
	TC0100001056.mm.1	-	---	---	---	ENSMUST00000184268	ncrna:known chromosome:GRCm38:1:117561230:117561339:1 gene:ENSMUSG00000098815 gene_biotype:miRNA transcript_biotype:miRNA	NonCoding	-1.00826	0.956357
	TC0100001057.mm.1	-	---	---	---	NONMMUT002305	Non-coding transcript identified by NONCODE: Linc	NonCoding	1.16621	0.377254
	TC0100001058.mm.1	67949	NM_026472	Nifk	nucleolar protein interacting with the FHA domain of MKI67	NM_026472	Mus musculus nucleolar protein interacting with the FHA domain of MKI67 (Nifk), mRNA.	Coding	1.087	0.493658
	TC0100001059.mm.1	-	---	---	---	KnowTID_00000136	Non-coding transcript identified by Luo, et al.	NonCoding	1.07974	0.359089
	TC0100001060.mm.1	76707	NM_001081276	Clasp1	CLIP associating protein 1	NM_001081276	[retired] Mus musculus CLIP associating protein 1 (Clasp1), transcript variant 1, mRNA.	Complex	1.08814	0.499715
	TC0100001061.mm.1	-	---	---	---	NONMMUT002312	Non-coding transcript identified by NONCODE: Sense No Exonic	NonCoding	1.06903	0.575998
	TC0100001062.mm.1	-	---	---	---	KnowTID_00000137	Non-coding transcript identified by Luo, et al.	NonCoding	-1.22357	0.282765
	TC0100001063.mm.1	81879	NM_023755	Tfcp2l1	transcription factor CP2-like 1	NM_023755	Mus musculus transcription factor CP2-like 1 (Tfcp2l1), mRNA.	Complex	1.53649	0.308643
	TC0100001064.mm.1	-	---	---	---	NONMMUT002323	Non-coding transcript identified by NONCODE: Antisense	NonCoding	1.18256	0.344869
	TC0100001065.mm.1	---	ENSMUST00000183982	mmu-mir-6346	mmu-mir-6346	ENSMUST00000183982	ncrna:known chromosome:GRCm38:1:118954220:118954300:1 gene:ENSMUSG00000098273 gene_biotype:miRNA transcript_biotype:miRNA	NonCoding	1.08915	0.408985
	TC0100001066.mm.1	-	---	---	---	KnowTID_00000138	Non-coding transcript identified by Luo, et al.	NonCoding	-1.01799	0.888849
	TC0100001067.mm.1	---	ENSMUST00000181458	Gm26831	predicted gene, 26831	ENSMUST00000181458	havana:known chromosome:GRCm38:1:119058469:119059848:1 gene:ENSMUSG00000097408 gene_biotype:lincRNA transcript_biotype:lincRNA	NonCoding	-1.14095	0.0550279
	TC0100001068.mm.1	-	---	---	---	KnowTID_00000140	Non-coding transcript identified by Luo, et al.	NonCoding	1.027	0.714602
	TC0100001069.mm.1	---	ENSMUST00000181691	Gm8321	predicted gene 8321	ENSMUST00000181691	havana:known chromosome:GRCm38:1:119157586:119158565:1 gene:ENSMUSG00000096939 gene_biotype:pseudogene transcript_biotype:processed_pseudogene	Pseudogene	-1.14386	0.146789
	TC0100001070.mm.1	-	---	---	---	KnowTID_00000142	Non-coding transcript identified by Luo, et al.	NonCoding	-1.10015	0.25857
	TC0100001071.mm.1	329239	uc007ciq.1	A330041K01	uncharacterized LOC329239	uc007ciq.1	Mus musculus adult male spinal cord cDNA, RIKEN full-length enriched library, clone:A330041K01 product:unclassifiable, full insert sequence.	NonCoding	-1.25534	0.0728699
	TC0100001072.mm.1	-	---	---	---	XR_106083	[retired] PREDICTED: predicted gene, 19295 (Gm19295), miscRNA.	NonCoding	1.24323	0.311385
	TC0100001073.mm.1	-	---	---	---	NONMMUT002334	Non-coding transcript identified by NONCODE: Linc	NonCoding	1.0176	0.835318
	TC0100001074.mm.1	-	---	---	---	KnowTID_00000146	Non-coding transcript identified by Luo, et al.	NonCoding	-1.02215	0.901138
	TC0100001075.mm.1	-	---	---	---	NONMMUT002340	Non-coding transcript identified by NONCODE: Linc	NonCoding	-1.09399	0.301475
	TC0100001076.mm.1	226351	NM_146103	Tmem185b	transmembrane protein 185B	NM_146103	Mus musculus transmembrane protein 185B (Tmem185b), mRNA.	Complex	-1.06044	0.661455
	TC0100001077.mm.1	---	ENSMUST00000122556	Gm25322	predicted gene, 25322	ENSMUST00000122556	ncrna:known chromosome:GRCm38:1:119530211:119530314:1 gene:ENSMUSG00000084505 gene_biotype:snRNA transcript_biotype:snRNA	NonCoding	-1.27554	0.0400846
	TC0100001078.mm.1	---	ENSMUST00000168653	Gm3851	predicted gene 3851	ENSMUST00000168653	havana:known chromosome:GRCm38:1:119787769:119788086:1 gene:ENSMUSG00000091876 gene_biotype:pseudogene transcript_biotype:processed_pseudogene	Complex	1.46672	0.234207
	TC0100001079.mm.1	---	ENSMUST00000163928	Gm8338	predicted gene 8338	ENSMUST00000163928	havana:known chromosome:GRCm38:1:119817763:119818125:1 gene:ENSMUSG00000090277 gene_biotype:pseudogene transcript_biotype:processed_pseudogene	Complex	-1.10257	0.155153
	TC0100001080.mm.1	-	---	---	---	KnowTID_00000148	Non-coding transcript identified by Luo, et al.	NonCoding	-1.11062	0.0973035
	TC0100001081.mm.1	-	---	---	---	NONMMUT002369	Non-coding transcript identified by NONCODE: Linc	NonCoding	1.00899	0.89984
	TC0100001082.mm.1	---	ENSMUST00000174509	Gm17973	predicted gene, 17973	ENSMUST00000174509	havana:known chromosome:GRCm38:1:119986795:119987314:1 gene:ENSMUSG00000092245 gene_biotype:pseudogene transcript_biotype:processed_pseudogene	Complex	-1.13172	0.159699
	TC0100001083.mm.1	319229	NM_001012322	Sctr	secretin receptor	NM_001012322	Mus musculus secretin receptor (Sctr), mRNA.	Coding	-1.01346	0.87215
	TC0100001084.mm.1	-	---	---	---	NONMMUT002372	Non-coding transcript identified by NONCODE: Linc	NonCoding	-1.14995	0.0508787
	TC0100001085.mm.1	73103	NM_001172074	3110009E18Rik	RIKEN cDNA 3110009E18 gene	NM_001172074	Mus musculus RIKEN cDNA 3110009E18 gene (3110009E18Rik), transcript variant 2, mRNA.	Complex	-1.0956	0.327817
	TC0100001086.mm.1	226359	NM_207233	C1ql2	complement component 1, q subcomponent-like 2	NM_207233	Mus musculus complement component 1, q subcomponent-like 2 (C1ql2), mRNA.	Coding	-1.13136	0.222313
	TC0100001087.mm.1	-	---	---	---	KnowTID_00000149	Non-coding transcript identified by Luo, et al.	NonCoding	-1.1257	0.0596757
	TC0100001088.mm.1	13798	NM_010133	En1	engrailed 1	NM_010133	Mus musculus engrailed 1 (En1), mRNA.	Coding	1.00447	0.947252
	TC0100001089.mm.1	-	---	---	---	KnowTID_00000150	Non-coding transcript identified by Luo, et al.	NonCoding	-1.06984	0.407155
	TC0100001090.mm.1	-	---	---	---	NONMMUT002377	Non-coding transcript identified by NONCODE: Linc	NonCoding	1.06705	0.373275
	TC0100001091.mm.1	-	---	---	---	KnowTID_00000151	Non-coding transcript identified by Luo, et al.	NonCoding	1.01273	0.885246
	TC0100001092.mm.1	98452	NR_038008	Celrr	cerebellum expressed regulatory RNA	NR_038008	Mus musculus cerebellum expressed regulatory RNA (Celrr), transcript variant 1, long non-coding RNA.	NonCoding	1.00789	0.887132
	TC0100001093.mm.1	-	---	---	---	KnowTID_00000163	Non-coding transcript identified by Luo, et al.	NonCoding	-1.13787	0.181435
	TC0100001094.mm.1	-	---	---	---	NONMMUT002397	Non-coding transcript identified by NONCODE: Antisense	NonCoding	-1.34753	0.0238423
	TC0100001095.mm.1	-	---	---	---	KnowTID_00000164	Non-coding transcript identified by Luo, et al.	NonCoding	-1.17213	0.395392
	TC0100001096.mm.1	70829	NM_001025156	Ccdc93	coiled-coil domain containing 93	NM_001025156	Mus musculus coiled-coil domain containing 93 (Ccdc93), transcript variant 1, mRNA.	Complex	1.00106	0.987439
	TC0100001097.mm.1	---	ENSMUST00000119136	Gm8217	predicted gene 8217	ENSMUST00000119136	havana:known chromosome:GRCm38:1:121520583:121521047:1 gene:ENSMUSG00000081130 gene_biotype:pseudogene transcript_biotype:processed_pseudogene	Complex	1.17187	0.226646
	TC0100001098.mm.1	-	---	---	---	XR_106086	[retired] PREDICTED: predicted gene, 19329 (Gm19329), miscRNA.	NonCoding	-1.04846	0.635193
	TC0100001099.mm.1	-	---	---	---	KnowTID_00000165	Non-coding transcript identified by Luo, et al.	NonCoding	1.0478	0.546785
	TC0100001100.mm.1	-	---	---	---	KnowTID_00000166	Non-coding transcript identified by Luo, et al.	NonCoding	1.00978	0.878443
	TC0100001101.mm.1	---	ENSMUST00000158649	Gm24547	predicted gene, 24547	ENSMUST00000158649	ncrna:known chromosome:GRCm38:1:122510549:122510697:1 gene:ENSMUSG00000089274 gene_biotype:snRNA transcript_biotype:snRNA	NonCoding	1.16522	0.29983
	TC0100001102.mm.1	-	---	---	---	KnowTID_00000167	Non-coding transcript identified by Luo, et al.	NonCoding	1.05456	0.438602
	TC0100001103.mm.1	---	ENSMUST00000158565	Gm25771	predicted gene, 25771	ENSMUST00000158565	ncrna:known chromosome:GRCm38:1:122553173:122553316:1 gene:ENSMUSG00000089190 gene_biotype:snoRNA transcript_biotype:snoRNA	NonCoding	1.43511	0.0525933
	TC0100001104.mm.1	-	---	---	---	KnowTID_00000168	Non-coding transcript identified by Luo, et al.	NonCoding	1.01111	0.905631
	TC0100001105.mm.1	---	ENSMUST00000158287	Gm22610	predicted gene, 22610	ENSMUST00000158287	ncrna:known chromosome:GRCm38:1:123095384:123095443:1 gene:ENSMUSG00000088912 gene_biotype:miRNA transcript_biotype:miRNA	NonCoding	1.19213	0.386336
	TC0100001106.mm.1	---	ENSMUST00000097605	Gm10543	predicted gene 10543	ENSMUST00000097605	ensembl:known chromosome:GRCm38:1:124044823:124046412:1 gene:ENSMUSG00000073586 gene_biotype:pseudogene transcript_biotype:pseudogene	Complex	1.02875	0.67106
	TC0100001107.mm.1	---	ENSMUST00000083406	Gm25578	predicted gene, 25578	ENSMUST00000083406	ncrna:known chromosome:GRCm38:1:124490856:124490959:1 gene:ENSMUSG00000065340 gene_biotype:snRNA transcript_biotype:snRNA	NonCoding	1.54981	0.0921478
	TC0100001108.mm.1	22436	BC020078	Xdh	xanthine dehydrogenase	BC020078	Mus musculus similar to hypothetical protein MGC37588, mRNA (cDNA clone MGC:28125 IMAGE:3980327), complete cds.	Complex	1.1722	0.476525
	TC0100001109.mm.1	-	---	---	---	KnowTID_00000169	Non-coding transcript identified by Luo, et al.	NonCoding	1.04082	0.853948
	TC0100001110.mm.1	-	---	---	---	NONMMUT002433	Non-coding transcript identified by NONCODE: Linc	NonCoding	-1.09864	0.218596
	TC0100001111.mm.1	74150	NM_028787	Slc35f5	solute carrier family 35, member F5	NM_028787	Mus musculus solute carrier family 35, member F5 (Slc35f5), mRNA.	Coding	1.17918	0.173965
	TC0100001112.mm.1	71111	NM_027677	Gpr39	G protein-coupled receptor 39	NM_027677	Mus musculus G protein-coupled receptor 39 (Gpr39), mRNA.	Complex	1.07501	0.542202
	TC0100001113.mm.1	-	---	---	---	NONMMUT002451	Non-coding transcript identified by NONCODE: Linc	NonCoding	-1.03308	0.722618
	TC0100001114.mm.1	107895	NM_145128	Mgat5	mannoside acetylglucosaminyltransferase 5	NM_145128	Mus musculus mannoside acetylglucosaminyltransferase 5 (Mgat5), mRNA.	Coding	1.19795	0.368223
	TC0100001115.mm.1	-	---	---	---	NONMMUT002453	Non-coding transcript identified by NONCODE: Sense No Exonic	NonCoding	1.02585	0.888138
	TC0100001116.mm.1	-	---	---	---	NONMMUT002454	Non-coding transcript identified by NONCODE: Sense No Exonic	NonCoding	1.03071	0.821787
	TC0100001117.mm.1	---	ENSMUST00000175405	Gm23370	predicted gene, 23370	ENSMUST00000175405	ncrna:known chromosome:GRCm38:1:127331813:127331941:1 gene:ENSMUSG00000093146 gene_biotype:snoRNA transcript_biotype:snoRNA	NonCoding	1.41903	0.0467422
	TC0100001118.mm.1	-	---	---	---	NONMMUT002456	Non-coding transcript identified by NONCODE: Sense No Exonic	NonCoding	1.18525	0.311579
	TC0100001119.mm.1	---	ENSMUST00000083753	Gm23734	predicted gene, 23734	ENSMUST00000083753	ncrna:known chromosome:GRCm38:1:127375131:127375239:1 gene:ENSMUSG00000065687 gene_biotype:snoRNA transcript_biotype:snoRNA	NonCoding	2.42802	0.0489358
	TC0100001120.mm.1	-	---	---	---	NONMMUT002458	Non-coding transcript identified by NONCODE: Sense No Exonic	NonCoding	-1.02058	0.813915
	TC0100001121.mm.1	107895	uc007ckt.3	Mgat5	mannoside acetylglucosaminyltransferase 5	uc007ckt.3	Mus musculus adult male testis cDNA, RIKEN full-length enriched library, clone:4930471A21 product:unclassifiable, full insert sequence.	NonCoding	1.20294	0.353104
	TC0100001122.mm.1	-	---	---	---	uc029qtc.1	Mus musculus non-coding RNA, oocyte_clustered_small_RNA443, complete sequence.	NonCoding	1.13197	0.590385
	TC0100001123.mm.1	266645	NM_001033041	Acmsd	amino carboxymuconate semialdehyde decarboxylase	NM_001033041	Mus musculus amino carboxymuconate semialdehyde decarboxylase (Acmsd), mRNA.	Coding	-2.26992	0.0459911
	TC0100001124.mm.1	72949	NM_028399	Ccnt2	cyclin T2	NM_028399	Mus musculus cyclin T2 (Ccnt2), mRNA.	Complex	1.40005	0.110653
	TC0100001125.mm.1	226407	NM_178690	Rab3gap1	RAB3 GTPase activating protein subunit 1	NM_178690	Mus musculus RAB3 GTPase activating protein subunit 1 (Rab3gap1), mRNA.	Complex	1.1207	0.305178
	TC0100001126.mm.1	-	---	---	---	NONMMUT002473	Non-coding transcript identified by NONCODE: Sense No Exonic	NonCoding	1.09444	0.299357
	TC0100001127.mm.1	-	---	---	---	NONMMUT002478	Non-coding transcript identified by NONCODE: Antisense	NonCoding	-1.06674	0.415677
	TC0100001128.mm.1	---	ENSMUST00000121497	Rpl28-ps1	ribosomal protein L28, pseudogene 1	ENSMUST00000121497	havana:known chromosome:GRCm38:1:128038569:128038982:1 gene:ENSMUSG00000058603 gene_biotype:pseudogene transcript_biotype:processed_pseudogene	Pseudogene	-1.04174	0.749341
	TC0100001129.mm.1	226412	NM_181750	R3hdm1	R3H domain containing 1	NM_181750	Mus musculus R3H domain containing 1 (R3hdm1), mRNA.	Complex	-1.01473	0.887177
	TC0100001130.mm.1	-	---	---	---	NONMMUT002489	Non-coding transcript identified by NONCODE: Sense No Exonic	NonCoding	-1.10555	0.473933
	TC0100001131.mm.1	-	---	---	---	NONMMUT002491	Non-coding transcript identified by NONCODE: Sense No Exonic	NonCoding	-1.02857	0.896734
	TC0100001132.mm.1	-	---	---	---	NONMMUT002492	Non-coding transcript identified by NONCODE: Sense No Exonic	NonCoding	1.07286	0.727683
	TC0100001133.mm.1	-	---	---	---	NONMMUT002493	Non-coding transcript identified by NONCODE: Sense No Exonic	NonCoding	1.57112	0.268925
	TC0100001134.mm.1	-	---	---	---	NONMMUT002497	Non-coding transcript identified by NONCODE: Sense No Exonic	NonCoding	1.12452	0.449891
	TC0100001135.mm.1	-	---	---	---	NONMMUT002498	Non-coding transcript identified by NONCODE: Sense No Exonic	NonCoding	-1.00852	0.962823
	TC0100001136.mm.1	-	---	---	---	NONMMUT002499	Non-coding transcript identified by NONCODE: Sense No Exonic	NonCoding	1.14056	0.522849
	TC0100001137.mm.1	387147	NR_029543	Mir128-1	microRNA 128-1	NR_029543	Mus musculus microRNA 128-1 (Mir128-1), microRNA.	NonCoding	1.18429	0.426622
	TC0100001138.mm.1	67812	NM_026390	Ubxn4	UBX domain protein 4	NM_026390	Mus musculus UBX domain protein 4 (Ubxn4), mRNA.	Coding	1.25358	0.0811186
	TC0100001139.mm.1	-	---	---	---	NONMMUT002502	Non-coding transcript identified by NONCODE: Sense No Exonic	NonCoding	1.01966	0.903178
	TC0100001140.mm.1	-	---	---	---	NONMMUT002504	Non-coding transcript identified by NONCODE: Linc	NonCoding	-1.09603	0.230821
	TC0100001141.mm.1	---	ENSMUST00000157571	Gm23902	predicted gene, 23902	ENSMUST00000157571	ncrna:known chromosome:GRCm38:1:128490040:128490173:1 gene:ENSMUSG00000088196 gene_biotype:snoRNA transcript_biotype:snoRNA	NonCoding	-1.14223	0.166299
	TC0100001142.mm.1	-	---	---	---	NONMMUT002507	Non-coding transcript identified by NONCODE: Linc	NonCoding	1.03833	0.56483
	TC0100001143.mm.1	-	---	---	---	NONMMUT002508	Non-coding transcript identified by NONCODE: Linc	NonCoding	1.00408	0.96045
	TC0100001144.mm.1	-	---	---	---	NONMMUT002510	Non-coding transcript identified by NONCODE: Linc	NonCoding	-1.21652	0.211536
	TC0100001145.mm.1	210417	NM_172485	Thsd7b	thrombospondin, type I, domain containing 7B	NM_172485	Mus musculus thrombospondin, type I, domain containing 7B (Thsd7b), mRNA.	Complex	-1.02098	0.709103
	TC0100001146.mm.1	-	---	---	---	NONMMUT002514	Non-coding transcript identified by NONCODE: Sense No Exonic	NonCoding	1.03174	0.571988
	TC0100001147.mm.1	-	---	---	---	NONMMUT002515	Non-coding transcript identified by NONCODE: Sense No Exonic	NonCoding	-1.08375	0.46759
	TC0100001148.mm.1	-	---	---	---	NONMMUT002516	Non-coding transcript identified by NONCODE: Sense No Exonic	NonCoding	-1.09709	0.28911
	TC0100001149.mm.1	-	---	---	---	NONMMUT002518	Non-coding transcript identified by NONCODE: Sense No Exonic	NonCoding	-1.12827	0.190658
	TC0100001150.mm.1	-	---	---	---	NONMMUT002519	Non-coding transcript identified by NONCODE: Sense No Exonic	NonCoding	-1.21705	0.0544543
	TC0100001151.mm.1	-	---	---	---	NONMMUT002520	Non-coding transcript identified by NONCODE: Sense No Exonic	NonCoding	-1.0787	0.492592
	TC0100001152.mm.1	-	---	---	---	NONMMUT002521	Non-coding transcript identified by NONCODE: Sense No Exonic	NonCoding	-1.03064	0.764508
	TC0100001153.mm.1	-	---	---	---	NONMMUT002522	Non-coding transcript identified by NONCODE: Sense No Exonic	NonCoding	-1.05786	0.553967
	TC0100001154.mm.1	---	ENSMUST00000143266	Gm15674	predicted gene 15674	ENSMUST00000143266	havana:known chromosome:GRCm38:1:130422824:130437914:1 gene:ENSMUSG00000087691 gene_biotype:antisense transcript_biotype:antisense	NonCoding	1.06345	0.648313
	TC0100001155.mm.1	---	ENSMUST00000125681	Gm16083	predicted gene 16083	ENSMUST00000125681	havana:known chromosome:GRCm38:1:130462576:130557075:1 gene:ENSMUSG00000085526 gene_biotype:antisense transcript_biotype:antisense	NonCoding	-1.08065	0.45961
	TC0100001156.mm.1	-	---	---	---	KnowTID_00000170	Non-coding transcript identified by Luo, et al.	NonCoding	1.07201	0.75876
	TC0100001157.mm.1	-	---	---	---	KnowTID_00000171	Non-coding transcript identified by Luo, et al.	NonCoding	1.13473	0.670353
	TC0100001158.mm.1	226418	NM_178691	Yod1	YOD1 OTU deubiquitinating enzyme 1 homologue (S. cerevisiae)	NM_178691	Mus musculus YOD1 OTU deubiquitinating enzyme 1 homologue (S. cerevisiae) (Yod1), mRNA.	Coding	-1.12036	0.305868
	TC0100001159.mm.1	-	---	---	---	NONMMUT002538	Non-coding transcript identified by NONCODE: Antisense	NonCoding	-1.07328	0.722231
	TC0100001160.mm.1	-	---	---	---	NONMMUT002541	Non-coding transcript identified by NONCODE: Linc	NonCoding	1.09859	0.572393
	TC0100001161.mm.1	212439	NM_177604	AA986860	expressed sequence AA986860	NM_177604	Mus musculus expressed sequence AA986860 (AA986860), mRNA.	Coding	1.71371	0.153094
	TC0100001162.mm.1	-	---	---	---	KnowTID_00000172	Non-coding transcript identified by Luo, et al.	NonCoding	1.12414	0.64024
	TC0100001163.mm.1	-	---	---	---	NONMMUT002547	Non-coding transcript identified by NONCODE: Linc	NonCoding	1.05953	0.793773
	TC0100001164.mm.1	64435	NM_001170632	Fcamr	Fc receptor, IgA, IgM, high affinity	NM_001170632	Mus musculus Fc receptor, IgA, IgM, high affinity (Fcamr), transcript variant 1, mRNA.	Coding	1.03908	0.844073
	TC0100001165.mm.1	18703	NM_011082	Pigr	polymeric immunoglobulin receptor	NM_011082	Mus musculus polymeric immunoglobulin receptor (Pigr), mRNA.	Complex	-2.44895	0.305178
	TC0100001166.mm.1	69169	NM_026976	Faim3	Fas apoptotic inhibitory molecule 3	NM_026976	Mus musculus Fas apoptotic inhibitory molecule 3 (Faim3), mRNA.	Complex	-1.12361	0.460345
	TC0100001167.mm.1	16153	NM_010548	Il10	interleukin 10	NM_010548	Mus musculus interleukin 10 (Il10), mRNA.	Coding	-1.08926	0.165424
	TC0100001168.mm.1	16865	NM_001136070	Eif2d	eukaryotic translation initiation factor 2D	NM_001136070	Mus musculus eukaryotic translation initiation factor 2D (Eif2d), transcript variant 1, mRNA.	Complex	-1.22941	0.0643548
	TC0100001169.mm.1	-	---	---	---	NONMMUT002561	Non-coding transcript identified by NONCODE: Antisense	NonCoding	-1.19067	0.339851
	TC0100001170.mm.1	108900	NM_175382	Fam72a	family with sequence similarity 72, member A	NM_175382	Mus musculus family with sequence similarity 72, member A (Fam72a), mRNA.	Coding	-1.02153	0.808178
	TC0100001171.mm.1	26361	NM_011924	Avpr1b	arginine vasopressin receptor 1B	NM_011924	Mus musculus arginine vasopressin receptor 1B (Avpr1b), mRNA.	Coding	-1.06816	0.380555
	TC0100001172.mm.1	13034	NM_007799	Ctse	cathepsin E	NM_007799	Mus musculus cathepsin E (Ctse), mRNA.	Complex	1.62393	0.0780905
	TC0100001173.mm.1	226421	NM_145509	5430435G22Rik	RIKEN cDNA 5430435G22 gene	NM_145509	Mus musculus RIKEN cDNA 5430435G22 gene (5430435G22Rik), mRNA.	Complex	1.58151	0.01891
	TC0100001174.mm.1	320718	NM_177243	Slc26a9	solute carrier family 26, member 9	NM_177243	Mus musculus solute carrier family 26, member 9 (Slc26a9), mRNA.	Complex	2.61176	0.0446653
	TC0100001175.mm.1	212933	NM_178079	Pm20d1	peptidase M20 domain containing 1	NM_178079	Mus musculus peptidase M20 domain containing 1 (Pm20d1), mRNA.	Complex	-2.34972	0.0490398
	TC0100001176.mm.1	98396	NM_173865	Slc41a1	solute carrier family 41, member 1	NM_173865	Mus musculus solute carrier family 41, member 1 (Slc41a1), mRNA.	Complex	1.21806	0.411332
	TC0100001177.mm.1	226422	NM_144875	Rab29	RAB29, member RAS oncogene family	NM_144875	Mus musculus RAB29, member RAS oncogene family (Rab29), mRNA.	Coding	-1.04268	0.778672
	TC0100001178.mm.1	98415	NM_001145804	Nucks1	nuclear casein kinase and cyclin-dependent kinase substrate 1	NM_001145804	Mus musculus nuclear casein kinase and cyclin-dependent kinase substrate 1 (Nucks1), transcript variant 2, mRNA.	Complex	-1.08629	0.4602
	TC0100001179.mm.1	-	---	---	---	NONMMUT002577	Non-coding transcript identified by NONCODE: Sense No Exonic	NonCoding	1.2142	0.366765
	TC0100001180.mm.1	212980	NM_001177628	Slc45a3	solute carrier family 45, member 3	NM_001177628	Mus musculus solute carrier family 45, member 3 (Slc45a3), transcript variant 2, mRNA.	Coding	-1.49673	0.15152
	TC0100001181.mm.1	13714	NM_007923	Elk4	ELK4, member of ETS oncogene family	NM_007923	Mus musculus ELK4, member of ETS oncogene family (Elk4), mRNA.	Complex	-1.09453	0.480239
	TC0100001182.mm.1	---	ENSMUST00000181695	Gm26892	predicted gene, 26892	ENSMUST00000181695	ensembl_lincrna:known chromosome:GRCm38:1:132036805:132067945:1 gene:ENSMUSG00000097454 gene_biotype:lincRNA transcript_biotype:lincRNA	NonCoding	-1.03748	0.461049
	TC0100001183.mm.1	-	---	---	---	KnowTID_00000173	Non-coding transcript identified by Luo, et al.	NonCoding	-1.07979	0.270448
	TC0100001184.mm.1	---	ENSMUST00000158154	Gm26034	predicted gene, 26034	ENSMUST00000158154	ncrna:known chromosome:GRCm38:1:132100639:132100754:1 gene:ENSMUSG00000088779 gene_biotype:snRNA transcript_biotype:snRNA	NonCoding	-1.14153	0.141518
	TC0100001185.mm.1	-	---	---	---	KnowTID_00000174	Non-coding transcript identified by Luo, et al.	NonCoding	1.05244	0.460495
	TC0100001186.mm.1	213409	NM_001033250	Lemd1	LEM domain containing 1	NM_001033250	Mus musculus LEM domain containing 1 (Lemd1), mRNA.	Complex	1.01194	0.90948
	TC0100001187.mm.1	723818	NR_029777	Mir135b	microRNA 135b	NR_029777	Mus musculus microRNA 135b (Mir135b), microRNA.	NonCoding	1.27341	0.168698
	TC0100001188.mm.1	---	ENSMUST00000159853	Gm7241	predicted pseudogene 7241	ENSMUST00000159853	havana:known chromosome:GRCm38:1:132284453:132284809:1 gene:ENSMUSG00000089808 gene_biotype:pseudogene transcript_biotype:processed_pseudogene	Pseudogene	-1.18268	0.119373
	TC0100001189.mm.1	213417	NM_144810	Klhdc8a	kelch domain containing 8A	NM_144810	Mus musculus kelch domain containing 8A (Klhdc8a), mRNA.	Coding	1.00046	0.997532
	TC0100001190.mm.1	74137	NM_001195025	Nuak2	NUAK family, SNF1-like kinase, 2	NM_001195025	Mus musculus NUAK family, SNF1-like kinase, 2 (Nuak2), transcript variant A, mRNA.	Complex	-1.06019	0.61485
	TC0100001191.mm.1	622304	uc007coq.1	F730311O21Rik	RIKEN cDNA F730311O21 gene	uc007coq.1	Mus musculus B6-derived CD11 +ve dendritic cells cDNA, RIKEN full-length enriched library, clone:F730311O21 product:unclassifiable, full insert sequence.	NonCoding	-1.03025	0.599158
	TC0100001192.mm.1	---	ENSMUST00000159257	Gm15849	predicted gene 15849	ENSMUST00000159257	havana:known chromosome:GRCm38:1:132381129:132382509:1 gene:ENSMUSG00000090079 gene_biotype:antisense transcript_biotype:antisense	NonCoding	-1.07613	0.276745
	TC0100001193.mm.1	213452	NM_172516	Dstyk	dual serine/threonine and tyrosine protein kinase	NM_172516	Mus musculus dual serine/threonine and tyrosine protein kinase (Dstyk), mRNA.	Complex	1.05695	0.43282
	TC0100001194.mm.1	-	---	---	---	NONMMUT002608	Non-coding transcript identified by NONCODE: Sense No Exonic	NonCoding	1.03174	0.857115
	TC0100001195.mm.1	213464	NM_172517	Rbbp5	retinoblastoma binding protein 5	NM_172517	Mus musculus retinoblastoma binding protein 5 (Rbbp5), mRNA.	Coding	-1.09526	0.513797
	TC0100001196.mm.1	74626	NM_029025	Tmem81	transmembrane protein 81	NM_029025	Mus musculus transmembrane protein 81 (Tmem81), mRNA.	Coding	-1.21542	0.0702535
	TC0100001197.mm.1	-	---	---	---	NONMMUT002620	Non-coding transcript identified by NONCODE: Antisense	NonCoding	-1.00787	0.917644
	TC0100001198.mm.1	100038653	NR_045892	Gm10538	predicted gene 10538	NR_045892	Mus musculus predicted gene 10538 (Gm10538), long non-coding RNA.	NonCoding	-1.06547	0.431952
	TC0100001199.mm.1	-	---	---	---	NONMMUT002622	Non-coding transcript identified by NONCODE: Linc	NonCoding	-1.02272	0.71128
	TC0100001200.mm.1	16980	NM_010732	Lrrn2	leucine rich repeat protein 2, neuronal	NM_010732	Mus musculus leucine rich repeat protein 2, neuronal (Lrrn2), mRNA.	Complex	1.1145	0.19591
	TC0100001201.mm.1	240752	NM_001099276	Pik3c2b	phosphoinositide-3-kinase, class 2, beta polypeptide	NM_001099276	Mus musculus phosphoinositide-3-kinase, class 2, beta polypeptide (Pik3c2b), mRNA.	Complex	1.06678	0.685183
	TC0100001202.mm.1	108954	NM_133819	Ppp1r15b	protein phosphatase 1, regulatory (inhibitor) subunit 15b	NM_133819	Mus musculus protein phosphatase 1, regulatory (inhibitor) subunit 15b (Ppp1r15b), mRNA.	Complex	-1.19993	0.236524
	TC0100001203.mm.1	-	---	---	---	KnowTID_00000176	Non-coding transcript identified by Luo, et al.	NonCoding	-1.09792	0.271882
	TC0100001204.mm.1	240753	NM_001160268	Plekha6	pleckstrin homology domain containing, family A member 6	NM_001160268	Mus musculus pleckstrin homology domain containing, family A member 6 (Plekha6), transcript variant 2, mRNA.	Complex	-1.28562	0.262368
	TC0100001205.mm.1	280287|68338	NM_026680	Golt1a	golgi transport 1 homolog A (S. cerevisiae)	NM_026680	Mus musculus golgi transport 1 homolog A (S. cerevisiae) (Golt1a), mRNA.	Complex	-1.18747	0.309707
	TC0100001206.mm.1	19701|19702	NM_031192	Ren1	renin 1 structural	NM_031192	Mus musculus renin 1 structural (Ren1), mRNA.	Coding	-1.3446	0.168746
	TC0100001207.mm.1	214253	NM_175443	Etnk2	ethanolamine kinase 2	NM_175443	Mus musculus ethanolamine kinase 2 (Etnk2), mRNA.	Complex	-1.69022	0.0867556
	TC0100001208.mm.1	---	ENSMUST00000082880	Gm23939	predicted gene, 23939	ENSMUST00000082880	ncrna:known chromosome:GRCm38:1:133601223:133601355:1 gene:ENSMUSG00000064814 gene_biotype:snoRNA transcript_biotype:snoRNA	NonCoding	2.22118	0.0359623
	TC0100001209.mm.1	---	ENSMUST00000180718	Gm26706	predicted gene, 26706	ENSMUST00000180718	ensembl_lincrna:known chromosome:GRCm38:1:133610411:133614422:1 gene:ENSMUSG00000097014 gene_biotype:lincRNA transcript_biotype:lincRNA	NonCoding	-1.04016	0.671159
	TC0100001210.mm.1	-	---	---	---	KnowTID_00000178	Non-coding transcript identified by Luo, et al.	NonCoding	-1.09842	0.187069
	TC0100001211.mm.1	-	---	---	---	KnowTID_00000183	Non-coding transcript identified by Luo, et al.	NonCoding	-1.20742	0.0131708
	TC0100001212.mm.1	-	---	---	---	KnowTID_00000184	Non-coding transcript identified by Luo, et al.	NonCoding	-1.00549	0.92641
	TC0100001213.mm.1	---	ENSMUST00000160564	Gm15851	predicted gene 15851	ENSMUST00000160564	havana:known chromosome:GRCm38:1:133906531:133914822:1 gene:ENSMUSG00000090208 gene_biotype:antisense transcript_biotype:antisense	NonCoding	-1.18993	0.221628
	TC0100001214.mm.1	-	---	---	---	NONMMUT002665	Non-coding transcript identified by NONCODE: Linc	NonCoding	-1.12557	0.189749
	TC0100001215.mm.1	-	---	---	---	KnowTID_00000185	Non-coding transcript identified by Luo, et al.	NonCoding	-1.22336	0.110255
	TC0100001216.mm.1	-	---	---	---	NONMMUT002667	Non-coding transcript identified by NONCODE: Linc	NonCoding	1.17325	0.182461
	TC0100001217.mm.1	-	---	---	---	KnowTID_00000186	Non-coding transcript identified by Luo, et al.	NonCoding	-1.04345	0.656786
	TC0100001218.mm.1	14264	NM_021355	Fmod	fibromodulin	NM_021355	Mus musculus fibromodulin (Fmod), mRNA.	Coding	-1.12988	0.781319
	TC0100001219.mm.1	667414	XM_990438	Gm8618	predicted gene 8618	XM_990438	PREDICTED: Mus musculus predicted gene 8618 (Gm8618), mRNA.	Complex	1.70539	0.138515
	TC0100001220.mm.1	71884	NM_001284524	Chit1	chitinase 1 (chitotriosidase)	NM_001284524	Mus musculus chitinase 1 (chitotriosidase) (Chit1), transcript variant 2, mRNA.	Coding	-1.04955	0.392557
	TC0100001221.mm.1	-	---	---	---	NONMMUT002673	Non-coding transcript identified by NONCODE: Linc	NonCoding	1.18075	0.329664
	TC0100001222.mm.1	12654	NM_007695	Chil1	chitinase-like 1	NM_007695	Mus musculus chitinase-like 1 (Chil1), mRNA.	Complex	2.74681	0.048548
	TC0100001223.mm.1	53311	NM_016749	Mybph	myosin binding protein H	NM_016749	Mus musculus myosin binding protein H (Mybph), mRNA.	Coding	-1.06608	0.393428
	TC0100001224.mm.1	-	---	---	---	NONMMUT002676	Non-coding transcript identified by NONCODE: Antisense	NonCoding	-1.08052	0.223186
	TC0100001225.mm.1	17928	NM_031189	Myog	myogenin	NM_031189	Mus musculus myogenin (Myog), mRNA.	Coding	-1.05619	0.559858
	TC0100001226.mm.1	240755	NM_173771	4933406M09Rik	RIKEN cDNA 4933406M09 gene	NM_173771	Mus musculus RIKEN cDNA 4933406M09 gene (4933406M09Rik), mRNA.	Coding	-1.08638	0.437833
	TC0100001227.mm.1	72017	NM_028057	Cyb5r1	cytochrome b5 reductase 1	NM_028057	Mus musculus cytochrome b5 reductase 1 (Cyb5r1), mRNA.	Complex	1.17045	0.468679
	TC0100001228.mm.1	72674	NM_028320	Adipor1	adiponectin receptor 1	NM_028320	Mus musculus adiponectin receptor 1 (Adipor1), mRNA.	Complex	-1.04354	0.708194
	TC0100001229.mm.1	-	---	---	---	KnowTID_00000187	Non-coding transcript identified by Luo, et al.	NonCoding	1.00978	0.916623
	TC0100001230.mm.1	240756	NM_153128	Klhl12	kelch-like 12	NM_153128	Mus musculus kelch-like 12 (Klhl12), mRNA.	Complex	-1.04654	0.588795
	TC0100001231.mm.1	98710	NM_145510	Rabif	RAB interacting factor	NM_145510	Mus musculus RAB interacting factor (Rabif), mRNA.	Coding	1.11299	0.342621
	TC0100001232.mm.1	---	ENSMUST00000104014	Gm25612	predicted gene, 25612	ENSMUST00000104014	ncrna:known chromosome:GRCm38:1:134505338:134505463:1 gene:ENSMUSG00000077202 gene_biotype:snoRNA transcript_biotype:snoRNA	NonCoding	1.09328	0.569551
	TC0100001233.mm.1	---	ENSMUST00000179718	Gm15454	predicted gene 15454	ENSMUST00000179718	havana:known chromosome:GRCm38:1:134518081:134518563:1 gene:ENSMUSG00000096712 gene_biotype:pseudogene transcript_biotype:processed_pseudogene	Complex	1.06924	0.532006
	TC0100001234.mm.1	75605	NM_152895	Kdm5b	lysine (K)-specific demethylase 5B	NM_152895	Mus musculus lysine (K)-specific demethylase 5B (Kdm5b), mRNA.	Complex	1.3277	0.278331
	TC0100001235.mm.1	-	---	---	---	NONMMUT002686	Non-coding transcript identified by NONCODE: Sense No Exonic	NonCoding	1.09528	0.623022
	TC0100001236.mm.1	-	---	---	---	NONMMUT002687	Non-coding transcript identified by NONCODE: Sense No Exonic	NonCoding	1.10044	0.605224
	TC0100001237.mm.1	20980	NM_009307	Syt2	synaptotagmin II	NM_009307	Mus musculus synaptotagmin II (Syt2), mRNA.	Coding	-1.04285	0.390792
	TC0100001238.mm.1	---	ENSMUST00000104654	Gm22232	predicted gene, 22232	ENSMUST00000104654	ncrna:known chromosome:GRCm38:1:134809275:134809368:1 gene:ENSMUSG00000077846 gene_biotype:miRNA transcript_biotype:miRNA	NonCoding	1.34824	0.220938
	TC0100001239.mm.1	-	---	---	---	NONMMUT002700	Non-coding transcript identified by NONCODE: Antisense	NonCoding	-1.01696	0.771734
	TC0100001240.mm.1	67196	NM_001278115	Ube2t	ubiquitin-conjugating enzyme E2T (putative)	NM_001278115	Mus musculus ubiquitin-conjugating enzyme E2T (putative) (Ube2t), transcript variant 2, mRNA.	Complex	1.27049	0.0966604
	TC0100001241.mm.1	-	---	---	---	NONMMUT002706	Non-coding transcript identified by NONCODE: Antisense	NonCoding	-1.19659	0.209099
	TC0100001242.mm.1	-	---	---	---	NONMMUT002707	Non-coding transcript identified by NONCODE: Antisense	NonCoding	-1.17168	0.0738071
	TC0100001243.mm.1	100038590	XR_106095	Gm10535	predicted gene 10535	XR_106095	[retired] PREDICTED: Mus musculus predicted gene 10535 (Gm10535), misc_RNA.	NonCoding	-1.03612	0.553207
	TC0100001244.mm.1	320139	NM_177081	Ptpn7	protein tyrosine phosphatase, non-receptor type 7	NM_177081	Mus musculus protein tyrosine phosphatase, non-receptor type 7 (Ptpn7), mRNA.	Coding	1.1116	0.312561
	TC0100001245.mm.1	68724	NM_026823	Arl8a	ADP-ribosylation factor-like 8A	NM_026823	Mus musculus ADP-ribosylation factor-like 8A (Arl8a), mRNA.	Complex	1.04257	0.804166
	TC0100001246.mm.1	---	ENSMUST00000146700	Gm15445	predicted gene 15445	ENSMUST00000146700	havana:known chromosome:GRCm38:1:135152963:135153806:1 gene:ENSMUSG00000085311 gene_biotype:antisense transcript_biotype:antisense	NonCoding	1.08331	0.574633
	TC0100001247.mm.1	---	ENSMUST00000110798	Gm4204	predicted gene 4204	ENSMUST00000110798	havana:known chromosome:GRCm38:1:135231995:135233225:1 gene:ENSMUSG00000079139 gene_biotype:pseudogene transcript_biotype:processed_pseudogene	Coding	1.28023	0.209493
	TC0100001248.mm.1	215615	ENSMUST00000180981	Rnpep	arginyl aminopeptidase (aminopeptidase B)	ENSMUST00000180981	havana:known chromosome:GRCm38:1:135248561:135266443:1 gene:ENSMUSG00000097680 gene_biotype:antisense transcript_biotype:antisense	NonCoding	-1.01083	0.86712
	TC0100001249.mm.1	93689	NM_053106	Lmod1	leiomodin 1 (smooth muscle)	NM_053106	Mus musculus leiomodin 1 (smooth muscle) (Lmod1), mRNA.	Coding	1.0316	0.640588
	TC0100001250.mm.1	-	---	---	---	NONMMUT002737	Non-coding transcript identified by NONCODE: Antisense	NonCoding	1.10249	0.396853
	TC0100001251.mm.1	215714	ENSMUST00000067468	Gm4793	predicted gene 4793	ENSMUST00000067468	ensembl_havana_transcript:known chromosome:GRCm38:1:135584773:135599948:1 gene:ENSMUSG00000054412 gene_biotype:antisense transcript_biotype:antisense	Complex	1.00175	0.976966
	TC0100001252.mm.1	13007	NM_007791	Csrp1	cysteine and glycine-rich protein 1	NM_007791	Mus musculus cysteine and glycine-rich protein 1 (Csrp1), mRNA.	Coding	1.53437	0.125563
	TC0100001253.mm.1	-	---	---	---	NONMMUT002750	Non-coding transcript identified by NONCODE: Linc	NonCoding	1.24597	0.14817
	TC0100001254.mm.1	27280	NM_013750	Phlda3	pleckstrin homology-like domain, family A, member 3	NM_013750	Mus musculus pleckstrin homology-like domain, family A, member 3 (Phlda3), mRNA.	Complex	1.09553	0.338458
	TC0100001256.mm.1	16763	NM_133664	Lad1	ladinin	NM_133664	Mus musculus ladinin (Lad1), mRNA.	Coding	1.19033	0.123817
	TC0100001257.mm.1	21956	NM_001130174	Tnnt2	troponin T2, cardiac	NM_001130174	Mus musculus troponin T2, cardiac (Tnnt2), transcript variant 1, mRNA.	Coding	1.11959	0.189622
	TC0100001258.mm.1	66241	NM_001160145	Tmem9	transmembrane protein 9	NM_001160145	Mus musculus transmembrane protein 9 (Tmem9), transcript variant 1, mRNA.	Complex	-1.01308	0.890591
	TC0100001259.mm.1	226439	NM_001270609	Ascl5	achaete-scute complex homolog 5 (Drosophila)	NM_001270609	Mus musculus achaete-scute complex homolog 5 (Drosophila) (Ascl5), mRNA.	Complex	-1.04556	0.560762
	TC0100001260.mm.1	12292	NM_001081023	Cacna1s	calcium channel, voltage-dependent, L type, alpha 1S subunit	NM_001081023	Mus musculus calcium channel, voltage-dependent, L type, alpha 1S subunit (Cacna1s), transcript variant 2, mRNA.	Complex	-1.03244	0.604525
	TC0100001261.mm.1	-	---	---	---	NONMMUT002757	Non-coding transcript identified by NONCODE: Sense No Exonic	NonCoding	1.14775	0.150023
	TC0100001262.mm.1	16565	NM_001039472	Kif21b	kinesin family member 21B	NM_001039472	Mus musculus kinesin family member 21B (Kif21b), mRNA.	Complex	-1.01439	0.910167
	TC0100001263.mm.1	-	---	---	---	NONMMUT002763	Non-coding transcript identified by NONCODE: Sense No Exonic	NonCoding	1.11303	0.255823
	TC0100001264.mm.1	---	ENSMUST00000180496	Gm26568	predicted gene, 26568	ENSMUST00000180496	ensembl_lincrna:known chromosome:GRCm38:1:136216074:136225071:1 gene:ENSMUSG00000097315 gene_biotype:lincRNA transcript_biotype:lincRNA	NonCoding	-1.03755	0.732129
	TC0100001265.mm.1	-	---	---	---	KnowTID_00000188	Non-coding transcript identified by Luo, et al.	NonCoding	-1.16575	0.100574
	TC0100001266.mm.1	---	ENSMUST00000181385	Gm26781	predicted gene, 26781	ENSMUST00000181385	ensembl_lincrna:known chromosome:GRCm38:1:136259407:136274406:1 gene:ENSMUSG00000097433 gene_biotype:lincRNA transcript_biotype:lincRNA	NonCoding	-1.03605	0.610197
	TC0100001267.mm.1	-	---	---	---	NONMMUT002774	Non-coding transcript identified by NONCODE: Linc	NonCoding	-1.05013	0.398479
	TC0100001268.mm.1	67997	NM_026500	Ddx59	DEAD (Asp-Glu-Ala-Asp) box polypeptide 59	NM_026500	Mus musculus DEAD (Asp-Glu-Ala-Asp) box polypeptide 59 (Ddx59), mRNA.	Complex	1.09284	0.508764
	TC0100001269.mm.1	-	---	---	---	NONMMUT002777	Non-coding transcript identified by NONCODE: Sense No Exonic	NonCoding	1.03168	0.738705
	TC0100001270.mm.1	-	---	---	---	NONMMUT002779	Non-coding transcript identified by NONCODE: Linc	NonCoding	-1.06676	0.49312
	TC0100001271.mm.1	381293	NM_001081258	Kif14	kinesin family member 14	NM_001081258	[retired] Mus musculus kinesin family member 14 (Kif14), mRNA.	Coding	1.10117	0.480586
	TC0100001272.mm.1	-	---	---	---	KnowTID_00000189	Non-coding transcript identified by Luo, et al.	NonCoding	1.00483	0.933783
	TC0100001273.mm.1	-	---	---	---	KnowTID_00000192	Non-coding transcript identified by Luo, et al.	NonCoding	1.06542	0.486103
	TC0100001274.mm.1	226442	NM_001160251	Zfp281	zinc finger protein 281	NM_001160251	Mus musculus zinc finger protein 281 (Zfp281), transcript variant 1, mRNA.	Coding	1.07186	0.480567
	TC0100001275.mm.1	100503460	NR_045324	Gm19705	predicted gene, 19705	NR_045324	Mus musculus predicted gene, 19705 (Gm19705), transcript variant 1, long non-coding RNA.	NonCoding	-1.02067	0.780296
	TC0100001276.mm.1	100503474	NR_037986	Gm16880	predicted gene, 16880	NR_037986	Mus musculus predicted gene, 16880 (Gm16880), long non-coding RNA.	NonCoding	1.02021	0.876318
	TC0100001277.mm.1	---	ENSMUST00000175171	Gm24086	predicted gene, 24086	ENSMUST00000175171	ncrna:known chromosome:GRCm38:1:136697374:136697471:1 gene:ENSMUSG00000092912 gene_biotype:snRNA transcript_biotype:snRNA	NonCoding	1.05755	0.649453
	TC0100001278.mm.1	-	---	---	---	KnowTID_00000290	Non-coding transcript identified by Luo, et al.	NonCoding	-1.12264	0.131942
	TC0100001279.mm.1	---	ENSMUST00000158090	Gm22727	predicted gene, 22727	ENSMUST00000158090	ncrna:known chromosome:GRCm38:1:137734318:137734433:1 gene:ENSMUSG00000088715 gene_biotype:snoRNA transcript_biotype:snoRNA	NonCoding	1.16102	0.0672806
	TC0100001280.mm.1	-	---	---	---	NONMMUT002906	Non-coding transcript identified by NONCODE: Linc	NonCoding	-1.10646	0.13505
	TC0100001281.mm.1	-	---	---	---	KnowTID_00000291	Non-coding transcript identified by Luo, et al.	NonCoding	-1.04726	0.525564
	TC0100001282.mm.1	---	ENSMUST00000182127	Gm4258	predicted gene 4258	ENSMUST00000182127	havana:known chromosome:GRCm38:1:137898598:138000384:1 gene:ENSMUSG00000098243 gene_biotype:processed_transcript transcript_biotype:lincRNA	NonCoding	1.17148	0.213563
	TC0100001283.mm.1	-	---	---	---	KnowTID_00000294	Non-coding transcript identified by Luo, et al.	NonCoding	1.60422	0.144168
	TC0100001284.mm.1	-	---	---	---	KnowTID_00000295	Non-coding transcript identified by Luo, et al.	NonCoding	1.36482	0.135816
	TC0100001285.mm.1	320138	XR_106099	A130050O07Rik	RIKEN cDNA A130050O07 gene	XR_106099	[retired] PREDICTED: Mus musculus RIKEN cDNA A130050O07 gene (A130050O07Rik), misc_RNA.	Complex	1.12396	0.372481
	TC0100001286.mm.1	-	---	---	---	KnowTID_00000297	Non-coding transcript identified by Luo, et al.	NonCoding	1.31874	0.107354
	TC0100001287.mm.1	-	---	---	---	KnowTID_00000299	Non-coding transcript identified by Luo, et al.	NonCoding	1.94625	0.0487131
	TC0100001288.mm.1	735252|723890	NR_029795	Mir181a-1	microRNA 181a-1	NR_029795	Mus musculus microRNA 181a-1 (Mir181a-1), microRNA.	NonCoding	1.3577	0.0634732
	TC0100001289.mm.1	-	---	---	---	KnowTID_00000300	Non-coding transcript identified by Luo, et al.	NonCoding	1.0495	0.796648
	TC0100001290.mm.1	-	---	---	---	NONMMUT002950	Non-coding transcript identified by NONCODE: Linc	NonCoding	-1.09367	0.336364
	TC0100001291.mm.1	-	---	---	---	KnowTID_00000301	Non-coding transcript identified by Luo, et al.	NonCoding	1.0231	0.763753
	TC0100001292.mm.1	338375	NM_177397	Atp6v1g3	ATPase, H+ transporting, lysosomal V1 subunit G3	NM_177397	Mus musculus ATPase, H+ transporting, lysosomal V1 subunit G3 (Atp6v1g3), mRNA.	Coding	1.12024	0.313027
	TC0100001293.mm.1	-	---	---	---	NONMMUT002952	Non-coding transcript identified by NONCODE: Linc	NonCoding	1.02264	0.704039
	TC0100001294.mm.1	329260	NM_001166501	Dennd1b	DENN/MADD domain containing 1B	NM_001166501	Mus musculus DENN/MADD domain containing 1B (Dennd1b), transcript variant 1, mRNA.	Complex	1.40581	0.10352
	TC0100001295.mm.1	-	---	---	---	NONMMUT002968	Non-coding transcript identified by NONCODE: Sense No Exonic	NonCoding	-1.05252	0.74218
	TC0100001296.mm.1	78229	NR_108103	4930596I21Rik	RIKEN cDNA 4930596I21 gene	NR_108103	Mus musculus RIKEN cDNA 4930596I21 gene (4930596I21Rik), long non-coding RNA.	NonCoding	-1.00681	0.978762
	TC0100001297.mm.1	-	---	---	---	NONMMUT002970	Non-coding transcript identified by NONCODE: Sense No Exonic	NonCoding	1.32586	0.11738
	TC0100001298.mm.1	-	---	---	---	NONMMUT002973	Non-coding transcript identified by NONCODE: Sense No Exonic	NonCoding	1.2547	0.00729225
	TC0100001299.mm.1	-	---	---	---	NONMMUT002976	Non-coding transcript identified by NONCODE: Sense No Exonic	NonCoding	1.23236	0.195932
	TC0100001300.mm.1	71209	NR_040455	4933436E23Rik	RIKEN cDNA 4933436E23 gene	NR_040455	Mus musculus RIKEN cDNA 4933436E23 gene (4933436E23Rik), long non-coding RNA.	NonCoding	-1.01172	0.846834
	TC0100001301.mm.1	-	---	---	---	KnowTID_00000303	Non-coding transcript identified by Luo, et al.	NonCoding	1.04841	0.53847
	TC0100001302.mm.1	226470	NM_172643	Zbtb41	zinc finger and BTB domain containing 41 homolog	NM_172643	Mus musculus zinc finger and BTB domain containing 41 homolog (Zbtb41), mRNA.	Complex	1.28302	0.20372
	TC0100001303.mm.1	12316	NM_009791	Aspm	asp (abnormal spindle)-like, microcephaly associated (Drosophila)	NM_009791	Mus musculus asp (abnormal spindle)-like, microcephaly associated (Drosophila) (Aspm), mRNA.	Complex	1.5756	0.213428
	TC0100001304.mm.1	14060	NM_031164	F13b	coagulation factor XIII, beta subunit	NM_031164	Mus musculus coagulation factor XIII, beta subunit (F13b), mRNA.	Complex	-4.98504	0.0458993
	TC0100001305.mm.1	---	ENSMUST00000158349	Gm26271	predicted gene, 26271	ENSMUST00000158349	ncrna:known chromosome:GRCm38:1:139671604:139671707:1 gene:ENSMUSG00000096117 gene_biotype:snRNA transcript_biotype:snRNA	NonCoding	-1.0833	0.276517
	TC0100001306.mm.1	---	ENSMUST00000122621	Gm25619	predicted gene, 25619	ENSMUST00000122621	ncrna:known chromosome:GRCm38:1:139786983:139787086:1 gene:ENSMUSG00000095393 gene_biotype:snRNA transcript_biotype:snRNA	NonCoding	-1.08526	0.250138
	TC0100001307.mm.1	---	ENSMUST00000157305	Gm26048	predicted gene, 26048	ENSMUST00000157305	ncrna:known chromosome:GRCm38:1:140003825:140003966:1 gene:ENSMUSG00000087930 gene_biotype:snoRNA transcript_biotype:snoRNA	NonCoding	1.32766	0.250857
	TC0100001308.mm.1	240776	NM_001081027	Kcnt2	potassium channel, subfamily T, member 2	NM_001081027	Mus musculus potassium channel, subfamily T, member 2 (Kcnt2), mRNA.	Complex	-1.52151	0.126912
	TC0100001309.mm.1	-	---	---	---	NONMMUT003004	Non-coding transcript identified by NONCODE: Sense No Exonic	NonCoding	-1.15157	0.287244
	TC0100001311.mm.1	---	ENSMUST00000179509	Gm25457	predicted gene, 25457	ENSMUST00000179509	ncrna:known chromosome:GRCm38:1:141298100:141298206:1 gene:ENSMUSG00000093879 gene_biotype:snRNA transcript_biotype:snRNA	NonCoding	1.77568	0.2122
	TC0100001312.mm.1	---	ENSMUST00000158793	Gm22016	predicted gene, 22016	ENSMUST00000158793	ncrna:known chromosome:GRCm38:1:141314355:141314468:1 gene:ENSMUSG00000089418 gene_biotype:misc_RNA transcript_biotype:misc_RNA	NonCoding	-1.01521	0.895527
	TC0100001313.mm.1	26878	NM_020025	B3galt2	UDP-Gal:betaGlcNAc beta 1,3-galactosyltransferase, polypeptide 2	NM_020025	Mus musculus UDP-Gal:betaGlcNAc beta 1,3-galactosyltransferase, polypeptide 2 (B3galt2), mRNA.	Complex	1.39871	0.143769
	TC0100001314.mm.1	-	---	---	---	NONMMUT003025	Non-coding transcript identified by NONCODE: Antisense	NonCoding	1.32277	0.151776
	TC0100001315.mm.1	---	ENSMUST00000161973	Gm6397	predicted gene 6397	ENSMUST00000161973	havana:known chromosome:GRCm38:1:143683230:143684298:1 gene:ENSMUSG00000089640 gene_biotype:pseudogene transcript_biotype:processed_pseudogene	Pseudogene	1.4216	0.189319
	TC0100001316.mm.1	69367	NM_001038592	Glrx2	glutaredoxin 2 (thioltransferase)	NM_001038592	Mus musculus glutaredoxin 2 (thioltransferase) (Glrx2), transcript variant 1, mRNA.	Complex	1.0385	0.572772
	TC0100001317.mm.1	56207	NM_001159866	Uchl5	ubiquitin carboxyl-terminal esterase L5	NM_001159866	Mus musculus ubiquitin carboxyl-terminal esterase L5 (Uchl5), transcript variant 2, mRNA.	Coding	1.17773	0.295394
	TC0100001318.mm.1	---	ENSMUST00000157698	Gm25663	predicted gene, 25663	ENSMUST00000157698	ncrna:known chromosome:GRCm38:1:143778928:143779062:1 gene:ENSMUSG00000088323 gene_biotype:snoRNA transcript_biotype:snoRNA	NonCoding	1.26414	0.359027
	TC0100001319.mm.1	-	---	---	---	XR_140466	[retired] PREDICTED: uncharacterized LOC100861894 (LOC100861894), miscRNA.	NonCoding	-1.11016	0.409526
	TC0100001320.mm.1	-	---	---	---	NONMMUT003038	Non-coding transcript identified by NONCODE: Linc	NonCoding	-1.07564	0.366349
	TC0100001321.mm.1	-	---	---	---	uc029qts.1	Mus musculus non-coding RNA, oocyte_clustered_small_RNA443, complete sequence.	NonCoding	1.18652	0.396439
	TC0100001322.mm.1	-	---	---	---	NONMMUT003042	Non-coding transcript identified by NONCODE: Linc	NonCoding	-1.26137	0.0748545
	TC0100001323.mm.1	-	---	---	---	KnowTID_00000304	Non-coding transcript identified by Luo, et al.	NonCoding	-1.0721	0.635547
	TC0100001324.mm.1	---	ENSMUST00000180655	Gm5262	predicted gene 5262	ENSMUST00000180655	havana:known chromosome:GRCm38:1:145183894:145184889:1 gene:ENSMUSG00000097130 gene_biotype:pseudogene transcript_biotype:processed_pseudogene	Pseudogene	1.03425	0.781951
	TC0100001325.mm.1	-	---	---	---	uc029qtt.1	Mus musculus non-coding RNA, oocyte_clustered_small_RNA443, complete sequence.	NonCoding	1.16321	0.33815
	TC0100001326.mm.1	-	---	---	---	uc029qtu.1	Mus musculus non-coding RNA, oocyte_clustered_small_RNA443, complete sequence.	NonCoding	1.16321	0.33815
	TC0100001327.mm.1	-	---	---	---	uc029qtv.1	Mus musculus non-coding RNA, oocyte_clustered_small_RNA443, complete sequence.	NonCoding	1.16321	0.33815
	TC0100001328.mm.1	-	---	---	---	NONMMUT003052	Non-coding transcript identified by NONCODE: Linc	NonCoding	-1.06917	0.293021
	TC0100001329.mm.1	---	ENSMUST00000163646	Gm5263	predicted gene 5263	ENSMUST00000163646	havana:known chromosome:GRCm38:1:146420436:146421036:1 gene:ENSMUSG00000090323 gene_biotype:pseudogene transcript_biotype:processed_pseudogene	Coding	1.12781	0.243707
	TC0100001330.mm.1	215378	NM_001145807	Brinp3	bone morphogenetic protein/retinoic acid inducible neural specific 3	NM_001145807	Mus musculus bone morphogenetic protein/retinoic acid inducible neural specific 3 (Brinp3), transcript variant 2, mRNA.	Complex	1.00726	0.884475
	TC0100001331.mm.1	-	---	---	---	NONMMUT003064	Non-coding transcript identified by NONCODE: Sense No Exonic	NonCoding	-1.22936	0.168585
	TC0100001332.mm.1	100043240	XM_001480180	Gm15583	predicted gene 15583	XM_001480180	PREDICTED: Mus musculus predicted gene 15583 (Gm15583), mRNA.	Pseudogene	1.06413	0.713029
	TC0100001333.mm.1	-	---	---	---	NONMMUT003066	Non-coding transcript identified by NONCODE: Sense No Exonic	NonCoding	-1.06834	0.438711
	TC0100001334.mm.1	-	---	---	---	KnowTID_00000305	Non-coding transcript identified by Luo, et al.	NonCoding	-1.01865	0.805504
	TC0100001335.mm.1	-	---	---	---	KnowTID_00000306	Non-coding transcript identified by Luo, et al.	NonCoding	-1.00136	0.990055
	TC0100001336.mm.1	---	ENSMUST00000104328	n-R5s219	nuclear encoded rRNA 5S 219	ENSMUST00000104328	ncrna:known chromosome:GRCm38:1:149841530:149841661:1 gene:ENSMUSG00000077516 gene_biotype:rRNA transcript_biotype:rRNA	NonCoding	1.16064	0.156122
	TC0100001337.mm.1	-	---	---	---	NONMMUT003082	Non-coding transcript identified by NONCODE: Linc	NonCoding	1.14169	0.506423
	TC0100001338.mm.1	19225	NM_011198	Ptgs2	prostaglandin-endoperoxide synthase 2	NM_011198	Mus musculus prostaglandin-endoperoxide synthase 2 (Ptgs2), mRNA.	Coding	2.97019	0.0122201
	TC0100001339.mm.1	20028	NM_001159730	Pdc	phosducin	NM_001159730	Mus musculus phosducin (Pdc), transcript variant 1, mRNA.	Coding	1.00827	0.922438
	TC0100001340.mm.1	-	---	---	---	NONMMUT003088	Non-coding transcript identified by NONCODE: Sense No Exonic	NonCoding	-1.10627	0.224399
	TC0100001341.mm.1	108989	NM_133780	Tpr	translocated promoter region, nuclear basket protein	NM_133780	Mus musculus translocated promoter region, nuclear basket protein (Tpr), mRNA.	Complex	1.32533	0.113833
	TC0100001342.mm.1	-	---	---	---	NONMMUT003096	Non-coding transcript identified by NONCODE: Antisense	NonCoding	-1.3091	0.444843
	TC0100001343.mm.1	-	---	---	---	NONMMUT003099	Non-coding transcript identified by NONCODE: Linc	NonCoding	-1.25537	0.0019482
	TC0100001344.mm.1	-	---	---	---	NONMMUT003101	Non-coding transcript identified by NONCODE: Linc	NonCoding	-1.00576	0.952043
	TC0100001345.mm.1	---	ENSMUST00000177239	Gm20631	predicted gene 20631	ENSMUST00000177239	havana:known chromosome:GRCm38:1:150625266:150668475:1 gene:ENSMUSG00000093650 gene_biotype:antisense transcript_biotype:antisense	NonCoding	1.04842	0.529011
	TC0100001346.mm.1	-	---	---	---	NONMMUT003105	Non-coding transcript identified by NONCODE: Linc	NonCoding	-1.16714	0.0879178
	TC0100001347.mm.1	---	ENSMUST00000181451	Gm8941	predicted gene 8941	ENSMUST00000181451	havana:known chromosome:GRCm38:1:151136507:151137780:1 gene:ENSMUSG00000097426 gene_biotype:pseudogene transcript_biotype:processed_pseudogene	Pseudogene	-1.15962	0.317273
	TC0100001348.mm.1	402734	NR_038011	C730036E19Rik	RIKEN cDNA C730036E19 gene	NR_038011	Mus musculus RIKEN cDNA C730036E19 gene (C730036E19Rik), long non-coding RNA.	NonCoding	-1.19401	0.197057
	TC0100001349.mm.1	73176	XM_993996	3110040M04Rik	RIKEN cDNA 3110040M04 gene	XM_993996	PREDICTED: Mus musculus RIKEN cDNA 3110040M04 gene (3110040M04Rik), mRNA.	Coding	-1.06733	0.458704
	TC0100001350.mm.1	-	---	---	---	NONMMUT003117	Non-coding transcript identified by NONCODE: Linc	NonCoding	-1.06911	0.312395
	TC0100001351.mm.1	117198	NM_001039511	Ivns1abp	influenza virus NS1A binding protein	NM_001039511	Mus musculus influenza virus NS1A binding protein (Ivns1abp), transcript variant 1, mRNA.	Complex	1.14001	0.53787
	TC0100001352.mm.1	-	---	---	---	NONMMUT003127	Non-coding transcript identified by NONCODE: Antisense	NonCoding	1.22833	0.360861
	TC0100001353.mm.1	98685	NM_026876	Trmt1l	tRNA methyltransferase 1 like	NM_026876	Mus musculus tRNA methyltransferase 1 like (Trmt1l), mRNA.	Coding	1.05991	0.644551
	TC0100001354.mm.1	102466847	NR_106150	Mir7682	microRNA mir-7682	NR_106150	Mus musculus microRNA mir-7682 (Mir7682), microRNA.	NonCoding	-1.08306	0.400103
	TC0100001355.mm.1	-	---	---	---	NONMMUT003134	Non-coding transcript identified by NONCODE: Sense No Exonic	NonCoding	1.09788	0.559432
	TC0100001356.mm.1	63913	NM_022018	Fam129a	family with sequence similarity 129, member A	NM_022018	Mus musculus family with sequence similarity 129, member A (Fam129a), mRNA.	Complex	1.03507	0.882048
	TC0100001357.mm.1	-	---	---	---	NONMMUT003138	Non-coding transcript identified by NONCODE: Linc	NonCoding	-1.12015	0.219368
	TC0100001358.mm.1	66967	NM_001039644	Edem3	ER degradation enhancer, mannosidase alpha-like 3	NM_001039644	Mus musculus ER degradation enhancer, mannosidase alpha-like 3 (Edem3), mRNA.	Complex	1.13276	0.491053
	TC0100001359.mm.1	-	---	---	---	NONMMUT003143	Non-coding transcript identified by NONCODE: Sense No Exonic	NonCoding	1.09447	0.719948
	TC0100001360.mm.1	-	---	---	---	NONMMUT003144	Non-coding transcript identified by NONCODE: Sense No Exonic	NonCoding	1.14958	0.59835
	TC0100001361.mm.1	-	---	---	---	NONMMUT003152	Non-coding transcript identified by NONCODE: Antisense	NonCoding	-1.18665	0.0860392
	TC0100001362.mm.1	-	---	---	---	NONMMUT003154	Non-coding transcript identified by NONCODE: Linc	NonCoding	-1.15406	0.260608
	TC0100001363.mm.1	-	---	---	---	NONMMUT003155	Non-coding transcript identified by NONCODE: Linc	NonCoding	-1.10226	0.338977
	TC0100001364.mm.1	-	---	---	---	NONMMUT003156	Non-coding transcript identified by NONCODE: Linc	NonCoding	-1.04022	0.64595
	TC0100001365.mm.1	269132	NM_177756	Colgalt2	collagen beta(1-O)galactosyltransferase 2	NM_177756	Mus musculus collagen beta(1-O)galactosyltransferase 2 (Colgalt2), mRNA.	Complex	-1.36271	0.191355
	TC0100001366.mm.1	-	---	---	---	NONMMUT003164	Non-coding transcript identified by NONCODE: Linc	NonCoding	-1.08914	0.408416
	TC0100001367.mm.1	71281	NM_001081197	Apobec4	apolipoprotein B mRNA editing enzyme, catalytic polypeptide-like 4 (putative)	NM_001081197	Mus musculus apolipoprotein B mRNA editing enzyme, catalytic polypeptide-like 4 (putative) (Apobec4), mRNA.	Coding	-1.07253	0.484644
	TC0100001368.mm.1	-	---	---	---	NONMMUT003166	Non-coding transcript identified by NONCODE: Linc	NonCoding	-1.04014	0.632799
	TC0100001369.mm.1	67771	NM_026369	Arpc5	actin related protein 2/3 complex, subunit 5	NM_026369	Mus musculus actin related protein 2/3 complex, subunit 5 (Arpc5), mRNA.	Complex	1.19234	0.17267
	TC0100001370.mm.1	17970	NM_010877	Ncf2	neutrophil cytosolic factor 2	NM_010877	Mus musculus neutrophil cytosolic factor 2 (Ncf2), mRNA.	Complex	1.11218	0.521436
	TC0100001371.mm.1	-	---	---	---	KnowTID_00000308	Non-coding transcript identified by Luo, et al.	NonCoding	-1.14171	0.0695135
	TC0100001372.mm.1	-	---	---	---	KnowTID_00000309	Non-coding transcript identified by Luo, et al.	NonCoding	1.0759	0.287401
	TC0100001373.mm.1	226518	NM_175460	Nmnat2	nicotinamide nucleotide adenylyltransferase 2	NM_175460	Mus musculus nicotinamide nucleotide adenylyltransferase 2 (Nmnat2), mRNA.	Complex	-1.05087	0.451989
	TC0100001374.mm.1	-	---	---	---	NONMMUT003173	Non-coding transcript identified by NONCODE: Antisense,Sense No Exonic	NonCoding	1.01958	0.810061
	TC0100001375.mm.1	---	ENSMUST00000110797	Gm8818	predicted pseudogene 8818	ENSMUST00000110797	ensembl_havana_transcript:known chromosome:GRCm38:1:153305432:153306478:1 gene:ENSMUSG00000079138 gene_biotype:pseudogene transcript_biotype:processed_pseudogene	Pseudogene	-1.08804	0.532562
	TC0100001377.mm.1	71836	NM_001033162	Shcbp1l	Shc SH2-domain binding protein 1-like	NM_001033162	Mus musculus Shc SH2-domain binding protein 1-like (Shcbp1l), mRNA.	Complex	1.08001	0.365645
	TC0100001378.mm.1	---	ENSMUST00000082501	Gm25588	predicted gene, 25588	ENSMUST00000082501	ncrna:known chromosome:GRCm38:1:153440079:153440218:1 gene:ENSMUSG00000064435 gene_biotype:snoRNA transcript_biotype:snoRNA	NonCoding	1.47389	0.0468747
	TC0100001379.mm.1	67792	NM_026380	Rgs8	regulator of G-protein signaling 8	NM_026380	Mus musculus regulator of G-protein signaling 8 (Rgs8), mRNA.	Complex	1.02713	0.611952
	TC0100001380.mm.1	-	---	---	---	KnowTID_00000310	Non-coding transcript identified by Luo, et al.	NonCoding	1.07377	0.479102
	TC0100001381.mm.1	19734	NM_011267	Rgs16	regulator of G-protein signaling 16	NM_011267	Mus musculus regulator of G-protein signaling 16 (Rgs16), mRNA.	Coding	-1.8816	0.448878
	TC0100001382.mm.1	24014	NM_011882	Rnasel	ribonuclease L (2, 5-oligoisoadenylate synthetase-dependent)	NM_011882	Mus musculus ribonuclease L (2, 5-oligoisoadenylate synthetase-dependent) (Rnasel), mRNA.	Complex	1.35513	0.149548
	TC0100001383.mm.1	-	---	---	---	NONMMUT003189	Non-coding transcript identified by NONCODE: Linc	NonCoding	-1.04719	0.585812
	TC0100001384.mm.1	-	---	---	---	NONMMUT003191	Non-coding transcript identified by NONCODE: Linc	NonCoding	-1.0763	0.299918
	TC0100001385.mm.1	433365	NM_001008426	Gm5531	predicted gene 5531	NM_001008426	Mus musculus predicted gene 5531 (Gm5531), mRNA.	Coding	-1.13232	0.211686
	TC0100001386.mm.1	240819	NM_178244	Teddm1	transmembrane epididymal protein 1	NM_178244	Mus musculus transmembrane epididymal protein 1 (Teddm1), mRNA.	Coding	1.07102	0.345004
	TC0100001387.mm.1	102466257|14645	NM_008131	Glul	glutamate-ammonia ligase (glutamine synthetase)	NM_008131	Mus musculus glutamate-ammonia ligase (glutamine synthetase) (Glul), mRNA.	Complex	-2.00554	0.043044
	TC0100001388.mm.1	---	ENSMUST00000105679	A930039A15Rik	RIKEN cDNA A930039A15 gene	ENSMUST00000105679	[retired] cdna:known chromosome:GRCm38:1:153905301:153916910:1 gene:ENSMUSG00000078493 gene_biotype:protein_coding transcript_biotype:protein_coding	Coding	1.00222	0.98022
	TC0100001389.mm.1	-	---	---	---	NONMMUT003198	Non-coding transcript identified by NONCODE: Linc	NonCoding	1.13448	0.0662261
	TC0100001390.mm.1	-	---	---	---	NONMMUT003200	Non-coding transcript identified by NONCODE: Linc	NonCoding	1.05244	0.503109
	TC0100001391.mm.1	-	---	---	---	NONMMUT003207	Non-coding transcript identified by NONCODE: Linc	NonCoding	1.02103	0.750545
	TC0100001392.mm.1	100503355	NM_001204908	Zfp648	zinc finger protein 648	NM_001204908	Mus musculus zinc finger protein 648 (Zfp648), mRNA.	Coding	-1.12854	0.06628
	TC0100001393.mm.1	75233	NR_108050	4930532M18Rik	RIKEN cDNA 4930532M18 gene	NR_108050	Mus musculus RIKEN cDNA 4930532M18 gene (4930532M18Rik), long non-coding RNA.	NonCoding	1.1878	0.277572
	TC0100001394.mm.1	-	---	---	---	NONMMUT003216	Non-coding transcript identified by NONCODE: Linc	NonCoding	-1.2007	0.398726
	TC0100001395.mm.1	-	---	---	---	NONMMUT003217	Non-coding transcript identified by NONCODE: Linc	NonCoding	1.13437	0.105866
	TC0100001396.mm.1	-	---	---	---	NONMMUT003224	Non-coding transcript identified by NONCODE: Antisense	NonCoding	1.04943	0.484311
	TC0100001397.mm.1	58244	NM_021433	Stx6	syntaxin 6	NM_021433	Mus musculus syntaxin 6 (Stx6), mRNA.	Complex	1.09894	0.535155
	TC0100001398.mm.1	-	---	---	---	NONMMUT003228	Non-coding transcript identified by NONCODE: Linc	NonCoding	-1.2727	0.11045
	TC0100001399.mm.1	-	---	---	---	NONMMUT003230	Non-coding transcript identified by NONCODE: Linc	NonCoding	1.16285	0.322413
	TC0100001400.mm.1	---	ENSMUST00000175545	Gm22569	predicted gene, 22569	ENSMUST00000175545	ncrna:known chromosome:GRCm38:1:155315966:155316089:1 gene:ENSMUSG00000093286 gene_biotype:miRNA transcript_biotype:miRNA	NonCoding	1.12049	0.189095
	TC0100001401.mm.1	-	---	---	---	NONMMUT003235	Non-coding transcript identified by NONCODE: Linc	NonCoding	-1.01422	0.835256
	TC0100001402.mm.1	72482	NM_001145781	Acbd6	acyl-Coenzyme A binding domain containing 6	NM_001145781	Mus musculus acyl-Coenzyme A binding domain containing 6 (Acbd6), transcript variant 2, mRNA.	Complex	1.0158	0.882985
	TC0100001403.mm.1	-	---	---	---	NONMMUT003243	Non-coding transcript identified by NONCODE: Linc	NonCoding	1.04569	0.582382
	TC0100001404.mm.1	-	---	---	---	XR_140457	[retired] PREDICTED: uncharacterized LOC100861926 (LOC100861926), miscRNA.	NonCoding	-1.11613	0.197169
	TC0100001405.mm.1	---	ENSMUST00000104231	Gm23744	predicted gene, 23744	ENSMUST00000104231	ncrna:known chromosome:GRCm38:1:155954574:155954722:1 gene:ENSMUSG00000077419 gene_biotype:snRNA transcript_biotype:snRNA	NonCoding	1.14827	0.366164
	TC0100001406.mm.1	-	---	---	---	NONMMUT003257	Non-coding transcript identified by NONCODE: Antisense	NonCoding	-1.00962	0.88504
	TC0100001407.mm.1	-	---	---	---	KnowTID_00000312	Non-coding transcript identified by Luo, et al.	NonCoding	-1.12353	0.0859134
	TC0100001408.mm.1	-	---	---	---	KnowTID_00000313	Non-coding transcript identified by Luo, et al.	NonCoding	1.09968	0.475081
	TC0100001409.mm.1	240832	NM_001160180	Tor1aip2	torsin A interacting protein 2	NM_001160180	Mus musculus torsin A interacting protein 2 (Tor1aip2), transcript variant 1, mRNA.	Complex	-1.09459	0.500296
	TC0100001410.mm.1	-	---	---	---	NONMMUT003271	Non-coding transcript identified by NONCODE: Antisense	NonCoding	-1.03896	0.545776
	TC0100001411.mm.1	-	---	---	---	NONMMUT003273	Non-coding transcript identified by NONCODE: Antisense	NonCoding	-1.06993	0.294646
	TC0100001412.mm.1	170484	NM_130456	Nphs2	nephrosis 2, podocin	NM_130456	Mus musculus nephrosis 2, podocin (Nphs2), mRNA.	Coding	1.42105	0.00869633
	TC0100001413.mm.1	-	---	---	---	NONMMUT003278	Non-coding transcript identified by NONCODE: Linc	NonCoding	-1.03369	0.731116
	TC0100001414.mm.1	66489	ENSMUST00000102782	Rpl35	ribosomal protein L35	ENSMUST00000102782	ensembl_havana_transcript:novel chromosome:GRCm38:1:156366040:156366484:1 gene:ENSMUSG00000078193 gene_biotype:protein_coding transcript_biotype:protein_coding	Coding	1.20792	0.182404
	TC0100001415.mm.1	-	---	---	---	KnowTID_00000314	Non-coding transcript identified by Luo, et al.	NonCoding	-1.03147	0.680191
	TC0100001416.mm.1	-	---	---	---	NONMMUT003284	Non-coding transcript identified by NONCODE: Antisense	NonCoding	1.21824	0.401051
	TC0100001417.mm.1	-	---	---	---	NONMMUT003285	Non-coding transcript identified by NONCODE: Linc	NonCoding	-1.15257	0.239571
	TC0100001418.mm.1	---	ENSMUST00000178028	Gm10031	predicted pseudogene 10031	ENSMUST00000178028	ensembl:known chromosome:GRCm38:1:156524092:156526659:1 gene:ENSMUSG00000096493 gene_biotype:pseudogene transcript_biotype:processed_pseudogene	Complex	-1.11358	0.554596
	TC0100001419.mm.1	11352	NM_001136104	Abl2	v-abl Abelson murine leukemia viral oncogene 2 (arg, Abelson-related gene)	NM_001136104	Mus musculus v-abl Abelson murine leukemia viral oncogene 2 (arg, Abelson-related gene) (Abl2), transcript variant 1, mRNA.	Complex	1.23839	0.145378
	TC0100001420.mm.1	-	---	---	---	NONMMUT003287	Non-coding transcript identified by NONCODE: Sense No Exonic	NonCoding	1.02698	0.762494
	TC0100001421.mm.1	-	---	---	---	NONMMUT003289	Non-coding transcript identified by NONCODE: Sense No Exonic	NonCoding	1.11855	0.481928
	TC0100001422.mm.1	-	---	---	---	XR_104603	[retired] PREDICTED: predicted gene, 19918 (Gm19918), miscRNA.	NonCoding	1.03129	0.704198
	TC0100001423.mm.1	-	---	---	---	NONMMUT003294	Non-coding transcript identified by NONCODE: Linc	NonCoding	-1.13906	0.0841917
	TC0100001424.mm.1	---	ENSMUST00000121352	Gm15428	predicted pseudogene 15428	ENSMUST00000121352	ensembl_havana_transcript:known chromosome:GRCm38:1:156793512:156793844:1 gene:ENSMUSG00000046057 gene_biotype:pseudogene transcript_biotype:processed_pseudogene	Complex	1.06332	0.81018
	TC0100001425.mm.1	72713	NM_028333	Angptl1	angiopoietin-like 1	NM_028333	Mus musculus angiopoietin-like 1 (Angptl1), mRNA.	Coding	-1.12282	0.0983326
	TC0100001426.mm.1	-	---	---	---	KnowTID_00000315	Non-coding transcript identified by Luo, et al.	NonCoding	-1.07956	0.27536
	TC0100001427.mm.1	-	---	---	---	NONMMUT003300	Non-coding transcript identified by NONCODE: Linc	NonCoding	-1.03243	0.604597
	TC0100001428.mm.1	-	---	---	---	NONMMUT003304	Non-coding transcript identified by NONCODE: Linc	NonCoding	-1.01557	0.824568
	TC0100001429.mm.1	-	---	---	---	KnowTID_00000316	Non-coding transcript identified by Luo, et al.	NonCoding	-1.02815	0.641139
	TC0100001430.mm.1	-	---	---	---	NONMMUT003308	Non-coding transcript identified by NONCODE: Linc	NonCoding	-1.05105	0.693868
	TC0100001431.mm.1	69953	NR_027984	2810025M15Rik	RIKEN cDNA 2810025M15 gene	NR_027984	Mus musculus RIKEN cDNA 2810025M15 gene (2810025M15Rik), long non-coding RNA.	Complex	-1.1242	0.118759
	TC0100001432.mm.1	-	---	---	---	NONMMUT003321	Non-coding transcript identified by NONCODE: Linc	NonCoding	1.07725	0.497184
	TC0100001433.mm.1	226527	NM_001033284	BC026585	cDNA sequence BC026585	NM_001033284	Mus musculus cDNA sequence BC026585 (BC026585), mRNA.	Coding	-1.69487	0.104999
	TC0100001434.mm.1	89867	NM_001159986	Sec16b	SEC16 homolog B (S. cerevisiae)	NM_001159986	Mus musculus SEC16 homolog B (S. cerevisiae) (Sec16b), transcript variant 2, mRNA.	Complex	-2.20301	0.0472015
	TC0100001435.mm.1	-	---	---	---	NONMMUT003323	Non-coding transcript identified by NONCODE: Linc	NonCoding	1.11801	0.195594
	TC0100001436.mm.1	-	---	---	---	NONMMUT003325	Non-coding transcript identified by NONCODE: Linc	NonCoding	-1.06364	0.564939
	TC0100001437.mm.1	-	---	---	---	NONMMUT003328	Non-coding transcript identified by NONCODE: Linc	NonCoding	-1.27407	0.0963622
	TC0100001438.mm.1	11899	NM_001205204	Astn1	astrotactin 1	NM_001205204	Mus musculus astrotactin 1 (Astn1), transcript variant 1, mRNA.	Coding	-1.03526	0.500312
	TC0100001439.mm.1	735253	NR_030441	Mir488	microRNA 488	NR_030441	Mus musculus microRNA 488 (Mir488), microRNA.	NonCoding	-1.32373	0.027707
	TC0100001440.mm.1	-	---	---	---	NONMMUT003332	Non-coding transcript identified by NONCODE: Sense No Exonic	NonCoding	-1.06397	0.542823
	TC0100001441.mm.1	75256	uc007ddy.1	4930562F17Rik	RIKEN cDNA 4930562F17 gene	uc007ddy.1	Mus musculus adult male testis cDNA, RIKEN full-length enriched library, clone:4930562F17 product:unclassifiable, full insert sequence.	NonCoding	-1.13801	0.22525
	TC0100001442.mm.1	26374	NM_011931	Rfwd2	ring finger and WD repeat domain 2	NM_011931	Mus musculus ring finger and WD repeat domain 2 (Rfwd2), mRNA.	Complex	1.17397	0.291731
	TC0100001443.mm.1	-	---	---	---	NONMMUT003338	Non-coding transcript identified by NONCODE: Sense No Exonic	NonCoding	1.03301	0.876822
	TC0100001444.mm.1	-	---	---	---	NONMMUT003342	Non-coding transcript identified by NONCODE: Sense No Exonic	NonCoding	1.14149	0.558334
	TC0100001445.mm.1	-	---	---	---	NONMMUT003345	Non-coding transcript identified by NONCODE: Sense No Exonic	NonCoding	1.53547	0.195846
	TC0100001446.mm.1	100217414|100628622	NR_028518	Scarna3a	small Cajal body-specific RNA 3A	NR_028518	Mus musculus small Cajal body-specific RNA 3A (Scarna3a), guide RNA.	NonCoding	1.48288	0.0282183
	TC0100001447.mm.1	21960	NM_022312	Tnr	tenascin R	NM_022312	Mus musculus tenascin R (Tnr), mRNA.	Coding	-1.04486	0.399858
	TC0100001448.mm.1	-	---	---	---	NONMMUT003350	Non-coding transcript identified by NONCODE: Sense No Exonic	NonCoding	-1.01708	0.868546
	TC0100001449.mm.1	---	ENSMUST00000097514	Gm10530	predicted gene 10530	ENSMUST00000097514	ensembl:known chromosome:GRCm38:1:159614749:159684875:1 gene:ENSMUSG00000073528 gene_biotype:protein_coding transcript_biotype:protein_coding	Coding	1.15388	0.0611241
	TC0100001450.mm.1	-	---	---	---	KnowTID_00000318	Non-coding transcript identified by Luo, et al.	NonCoding	-1.07996	0.308379
	TC0100001451.mm.1	67647	NM_001162896	4930523C07Rik	RIKEN cDNA 4930523C07 gene	NM_001162896	Mus musculus RIKEN cDNA 4930523C07 gene (4930523C07Rik), transcript variant 1, mRNA.	Complex	1.15474	0.525823
	TC0100001452.mm.1	64659	NM_025474	Mrps14	mitochondrial ribosomal protein S14	NM_025474	Mus musculus mitochondrial ribosomal protein S14 (Mrps14), mRNA.	Ribosomal	1.04551	0.603896
	TC0100001453.mm.1	-	---	---	---	KnowTID_00000319	Non-coding transcript identified by Luo, et al.	NonCoding	-1.06856	0.518258
	TC0100001454.mm.1	-	---	---	---	NONMMUT003380	Non-coding transcript identified by NONCODE: Antisense	NonCoding	1.24029	0.446804
	TC0100001455.mm.1	---	ENSMUST00000104571	Gm23528	predicted gene, 23528	ENSMUST00000104571	ncrna:known chromosome:GRCm38:1:160645573:160645704:1 gene:ENSMUSG00000077759 gene_biotype:snoRNA transcript_biotype:snoRNA	NonCoding	1.11089	0.296195
	TC0100001456.mm.1	-	---	---	---	NONMMUT003396	Non-coding transcript identified by NONCODE: Antisense	NonCoding	-1.03919	0.752033
	TC0100001457.mm.1	-	---	---	---	NONMMUT003397	Non-coding transcript identified by NONCODE: Antisense	NonCoding	1.04679	0.653348
	TC0100001458.mm.1	620750	XM_885137	Gm6177	ribosomal protein L23A pseudogene	XM_885137	[retired] PREDICTED: Mus musculus predicted gene 6177 (Gm6177), mRNA.	Pseudogene	1.13178	0.442784
	TC0100001459.mm.1	381305	NM_001024952	Rc3h1	RING CCCH (C3H) domains 1	NM_001024952	Mus musculus RING CCCH (C3H) domains 1 (Rc3h1), mRNA.	Complex	1.06835	0.482984
	TC0100001460.mm.1	-	---	---	---	NONMMUT003399	Non-coding transcript identified by NONCODE: Sense No Exonic	NonCoding	1.00613	0.970261
	TC0100001461.mm.1	-	---	---	---	NONMMUT003400	Non-coding transcript identified by NONCODE: Sense No Exonic	NonCoding	1.15866	0.404637
	TC0100001462.mm.1	11905	NM_080844	Serpinc1	serine (or cysteine) peptidase inhibitor, clade C (antithrombin), member 1	NM_080844	Mus musculus serine (or cysteine) peptidase inhibitor, clade C (antithrombin), member 1 (Serpinc1), mRNA.	Complex	-4.18521	0.0377783
	TC0100001463.mm.1	-	---	---	---	NONMMUT003405	Non-coding transcript identified by NONCODE: Sense No Exonic	NonCoding	-1.45167	0.197144
	TC0100001464.mm.1	100217446|14455	NR_002840	Gas5	growth arrest specific 5	NR_002840	Mus musculus growth arrest specific 5 (Gas5), long non-coding RNA.	NonCoding	1.34133	0.398406
	TC0100001465.mm.1	70454	NM_001159930	Cenpl	centromere protein L	NM_001159930	Mus musculus centromere protein L (Cenpl), transcript variant 1, mRNA.	Complex	1.00267	0.97807
	TC0100001466.mm.1	73844	NM_028664	Ankrd45	ankyrin repeat domain 45	NM_028664	Mus musculus ankyrin repeat domain 45 (Ankrd45), mRNA.	Complex	1.04726	0.389101
	TC0100001467.mm.1	-	---	---	---	NONMMUT003449	Non-coding transcript identified by NONCODE: Linc	NonCoding	-1.12218	0.157796
	TC0100001468.mm.1	22164	NM_009452	Tnfsf4	tumor necrosis factor (ligand) superfamily, member 4	NM_009452	Mus musculus tumor necrosis factor (ligand) superfamily, member 4 (Tnfsf4), mRNA.	Coding	-1.08956	0.293153
	TC0100001469.mm.1	240873	NM_183391	Tnfsf18	tumor necrosis factor (ligand) superfamily, member 18	NM_183391	Mus musculus tumor necrosis factor (ligand) superfamily, member 18 (Tnfsf18), mRNA.	Coding	1.17397	0.353475
	TC0100001470.mm.1	-	---	---	---	KnowTID_00000321	Non-coding transcript identified by Luo, et al.	NonCoding	-1.09496	0.288167
	TC0100001471.mm.1	-	---	---	---	KnowTID_00000322	Non-coding transcript identified by Luo, et al.	NonCoding	-1.00783	0.911346
	TC0100001472.mm.1	-	---	---	---	KnowTID_00000323	Non-coding transcript identified by Luo, et al.	NonCoding	1.03424	0.556056
	TC0100001473.mm.1	67292	NM_001039045	Pigc	phosphatidylinositol glycan anchor biosynthesis, class C	NM_001039045	Mus musculus phosphatidylinositol glycan anchor biosynthesis, class C (Pigc), transcript variant 2, mRNA.	Complex	-1.08563	0.385107
	TC0100001474.mm.1	72753	NR_040562	2810442N19Rik	RIKEN cDNA 2810442N19 gene	NR_040562	Mus musculus RIKEN cDNA 2810442N19 gene (2810442N19Rik), long non-coding RNA.	NonCoding	-1.04788	0.546142
	TC0100001475.mm.1	474332|723821|387210	NR_002870	Dnm3os	dynamin 3, opposite strand	NR_002870	Mus musculus dynamin 3, opposite strand (Dnm3os), long non-coding RNA.	Complex	-1.06021	0.631231
	TC0100001476.mm.1	---	ENSMUST00000160695	Gm16101	predicted gene 16101	ENSMUST00000160695	havana:known chromosome:GRCm38:1:162316092:162316521:1 gene:ENSMUSG00000089933 gene_biotype:pseudogene transcript_biotype:processed_pseudogene	Complex	-1.02379	0.784103
	TC0100001477.mm.1	---	ENSMUST00000159707	Gm10176	predicted gene 10176	ENSMUST00000159707	ensembl_havana_transcript:putative chromosome:GRCm38:1:162477680:162479943:1 gene:ENSMUSG00000066752 gene_biotype:protein_coding transcript_biotype:protein_coding	Coding	1.05473	0.586347
	TC0100001478.mm.1	-	---	---	---	NONMMUT003491	Non-coding transcript identified by NONCODE: Linc	NonCoding	1.01756	0.812881
	TC0100001479.mm.1	53330	NM_016796	Vamp4	vesicle-associated membrane protein 4	NM_016796	Mus musculus vesicle-associated membrane protein 4 (Vamp4), mRNA.	Complex	1.17746	0.0626222
	TC0100001480.mm.1	-	---	---	---	NONMMUT003493	Non-coding transcript identified by NONCODE: Linc	NonCoding	1.22821	0.0364357
	TC0100001481.mm.1	17926	NM_010865	Myoc	myocilin	NM_010865	Mus musculus myocilin (Myoc), mRNA.	Coding	-1.01892	0.831926
	TC0100001482.mm.1	-	---	---	---	KnowTID_00000324	Non-coding transcript identified by Luo, et al.	NonCoding	1.02626	0.71849
	TC0100001483.mm.1	-	---	---	---	NONMMUT003503	Non-coding transcript identified by NONCODE: Linc	NonCoding	-1.17355	0.0837032
	TC0100001484.mm.1	-	---	---	---	NONMMUT003509	Non-coding transcript identified by NONCODE: Antisense	NonCoding	-1.83042	0.144858
	TC0100001485.mm.1	-	---	---	---	NONMMUT003511	Non-coding transcript identified by NONCODE: Linc	NonCoding	-1.08259	0.432785
	TC0100001486.mm.1	-	---	---	---	KnowTID_00000325	Non-coding transcript identified by Luo, et al.	NonCoding	-1.0403	0.722839
	TC0100001487.mm.1	---	ENSMUST00000158549	Gm22434	predicted gene, 22434	ENSMUST00000158549	ncrna:known chromosome:GRCm38:1:163118227:163118348:1 gene:ENSMUSG00000089174 gene_biotype:snoRNA transcript_biotype:snoRNA	NonCoding	1.15451	0.29767
	TC0100001488.mm.1	---	ENSMUST00000172793	Gm20471	predicted gene 20471	ENSMUST00000172793	havana:known chromosome:GRCm38:1:163280356:163287045:1 gene:ENSMUSG00000092188 gene_biotype:antisense transcript_biotype:antisense	NonCoding	-1.13984	0.0863272
	TC0100001489.mm.1	---	ENSMUST00000158326	Gm24940	predicted gene, 24940	ENSMUST00000158326	ncrna:known chromosome:GRCm38:1:163402283:163402390:1 gene:ENSMUSG00000088951 gene_biotype:snRNA transcript_biotype:snRNA	NonCoding	-1.06817	0.373826
	TC0100001490.mm.1	---	ENSMUST00000161177	Gm2343	predicted gene 2343	ENSMUST00000161177	havana:known chromosome:GRCm38:1:163729569:163730610:1 gene:ENSMUSG00000089700 gene_biotype:pseudogene transcript_biotype:processed_pseudogene	Complex	-1.23537	0.0641365
	TC0100001491.mm.1	16579	NM_010629	Kifap3	kinesin-associated protein 3	NM_010629	Mus musculus kinesin-associated protein 3 (Kifap3), mRNA.	Coding	1.69465	0.0350647
	TC0100001492.mm.1	-	---	---	---	NONMMUT003523	Non-coding transcript identified by NONCODE: Sense No Exonic	NonCoding	1.48308	0.115308
	TC0100001493.mm.1	240880	NM_001286002	Scyl3	SCY1-like 3 (S. cerevisiae)	NM_001286002	Mus musculus SCY1-like 3 (S. cerevisiae) (Scyl3), transcript variant 2, mRNA.	Complex	-1.12282	0.317977
	TC0100001494.mm.1	69962	NM_027279	Mettl18	methyltransferase like 18	NM_027279	Mus musculus methyltransferase like 18 (Mettl18), mRNA.	Coding	1.16731	0.256622
	TC0100001495.mm.1	20339	NM_011345	Sele	selectin, endothelial cell	NM_011345	Mus musculus selectin, endothelial cell (Sele), mRNA.	Coding	-1.07078	0.289769
	TC0100001496.mm.1	20343	NM_001164059	Sell	selectin, lymphocyte	NM_001164059	Mus musculus selectin, lymphocyte (Sell), transcript variant 2, mRNA.	Coding	-1.00406	0.981058
	TC0100001497.mm.1	20344	NM_011347	Selp	selectin, platelet	NM_011347	Mus musculus selectin, platelet (Selp), mRNA.	Complex	-1.08532	0.412848
	TC0100001498.mm.1	14067	NM_007976	F5	coagulation factor V	NM_007976	Mus musculus coagulation factor V (F5), mRNA.	Coding	-4.44796	0.0483153
	TC0100001499.mm.1	---	ENSMUST00000162889	Gm16588	predicted gene 16588	ENSMUST00000162889	havana:known chromosome:GRCm38:1:164166579:164166933:1 gene:ENSMUSG00000089790 gene_biotype:pseudogene transcript_biotype:processed_pseudogene	Complex	-1.1033	0.682328
	TC0100001500.mm.1	116914	NM_001276455	Slc19a2	solute carrier family 19 (thiamine transporter), member 2	NM_001276455	Mus musculus solute carrier family 19 (thiamine transporter), member 2 (Slc19a2), transcript variant 2, mRNA.	Complex	-2.09098	0.0343043
	TC0100001501.mm.1	74895	NM_029115	Ccdc181	coiled-coil domain containing 181	NM_029115	Mus musculus coiled-coil domain containing 181 (Ccdc181), mRNA.	Coding	1.28801	0.0748887
	TC0100001502.mm.1	171567	NM_138314	Nme7	NME/NM23 family member 7	NM_138314	Mus musculus NME/NM23 family member 7 (Nme7), transcript variant 1, mRNA.	Coding	1.21004	0.17701
	TC0100001503.mm.1	-	---	---	---	NONMMUT003543	Non-coding transcript identified by NONCODE: Sense No Exonic	NonCoding	1.21184	0.169694
	TC0100001504.mm.1	-	---	---	---	NONMMUT003544	Non-coding transcript identified by NONCODE: Sense No Exonic	NonCoding	-1.00961	0.901249
	TC0100001505.mm.1	-	---	---	---	KnowTID_00000326	Non-coding transcript identified by Luo, et al.	NonCoding	-1.07558	0.473821
	TC0100001506.mm.1	---	ENSMUST00000181831	Gm26685	predicted gene, 26685	ENSMUST00000181831	ensembl_lincrna:known chromosome:GRCm38:1:164503307:164514882:1 gene:ENSMUSG00000097281 gene_biotype:lincRNA transcript_biotype:lincRNA	NonCoding	1.27384	0.133477
	TC0100001507.mm.1	-	---	---	---	KnowTID_00000328	Non-coding transcript identified by Luo, et al.	NonCoding	-1.10289	0.38793
	TC0100001508.mm.1	-	---	---	---	NONMMUT003567	Non-coding transcript identified by NONCODE: Linc	NonCoding	1.00466	0.939208
	TC0100001509.mm.1	-	---	---	---	NONMMUT003570	Non-coding transcript identified by NONCODE: Linc	NonCoding	1.4781	0.24217
	TC0100001510.mm.1	56429	NM_019759	Dpt	dermatopontin	NM_019759	Mus musculus dermatopontin (Dpt), mRNA.	Coding	-1.39273	0.418801
	TC0100001511.mm.1	433374	NR_040303	Gm20743	predicted gene, 20743	NR_040303	Mus musculus predicted gene, 20743 (Gm20743), long non-coding RNA.	NonCoding	-1.09305	0.145889
	TC0100001512.mm.1	69476	XR_104604	1700029M03Rik	RIKEN cDNA 1700029M03 gene	XR_104604	[retired] PREDICTED: Mus musculus RIKEN cDNA 1700029M03 gene (1700029M03Rik), misc_RNA.	NonCoding	-1.05162	0.584593
	TC0100001513.mm.1	---	ENSMUST00000116911	Gm26042	predicted gene, 26042	ENSMUST00000116911	ncrna:known chromosome:GRCm38:1:165024345:165024456:1 gene:ENSMUSG00000080561 gene_biotype:miRNA transcript_biotype:miRNA	NonCoding	-1.22524	0.574698
	TC0100001514.mm.1	-	---	---	---	NONMMUT003590	Non-coding transcript identified by NONCODE: Linc	NonCoding	-1.20165	0.0950442
	TC0100001515.mm.1	-	---	---	---	NONMMUT003598	Non-coding transcript identified by NONCODE: Linc	NonCoding	1.0009	0.989306
	TC0100001516.mm.1	240888	NM_001081126	Gpr161	G protein-coupled receptor 161	NM_001081126	Mus musculus G protein-coupled receptor 161 (Gpr161), mRNA.	Coding	1.13754	0.194998
	TC0100001517.mm.1	-	---	---	---	KnowTID_00000334	Non-coding transcript identified by Luo, et al.	NonCoding	1.30131	0.0892612
	TC0100001518.mm.1	-	---	---	---	NONMMUT003602	Non-coding transcript identified by NONCODE: Antisense	NonCoding	-1.00775	0.953801
	TC0100001519.mm.1	---	ENSMUST00000158674	Gm24637	predicted gene, 24637	ENSMUST00000158674	ncrna:known chromosome:GRCm38:1:165440625:165440709:1 gene:ENSMUSG00000089299 gene_biotype:snoRNA transcript_biotype:snoRNA	NonCoding	1.06982	0.42108
	TC0100001520.mm.1	70456	NM_027430	Mpc2	mitochondrial pyruvate carrier 2	NM_027430	Mus musculus mitochondrial pyruvate carrier 2 (Mpc2), mRNA.	Complex	-1.67999	0.0217106
	TC0100001521.mm.1	-	---	---	---	NONMMUT003608	Non-coding transcript identified by NONCODE: Sense No Exonic	NonCoding	-1.7303	0.0157376
	TC0100001522.mm.1	271639	NM_173029	Adcy10	adenylate cyclase 10	NM_173029	Mus musculus adenylate cyclase 10 (Adcy10), mRNA.	Complex	-1.15741	0.161653
	TC0100001523.mm.1	-	---	---	---	KnowTID_00000335	Non-coding transcript identified by Luo, et al.	NonCoding	-1.0474	0.481974
	TC0100001524.mm.1	-	---	---	---	XR_104605	[retired] PREDICTED: predicted gene, 19622 (Gm19622), miscRNA.	NonCoding	-1.06547	0.423845
	TC0100001525.mm.1	-	---	---	---	KnowTID_00000336	Non-coding transcript identified by Luo, et al.	NonCoding	1.04486	0.45123
	TC0100001526.mm.1	433375	NM_011804	Creg1	cellular repressor of E1A-stimulated genes 1	NM_011804	Mus musculus cellular repressor of E1A-stimulated genes 1 (Creg1), mRNA.	Complex	-1.43316	0.118178
	TC0100001527.mm.1	12503	NM_001113391	Cd247	CD247 antigen	NM_001113391	Mus musculus CD247 antigen (Cd247), transcript variant zeta, mRNA.	Complex	-1.03268	0.542143
	TC0100001528.mm.1	-	---	---	---	NONMMUT003630	Non-coding transcript identified by NONCODE: Sense No Exonic	NonCoding	1.10106	0.281944
	TC0100001529.mm.1	-	---	---	---	NONMMUT003640	Non-coding transcript identified by NONCODE: Antisense	NonCoding	1.19038	0.210363
	TC0100001530.mm.1	---	OTTMUST00000117075	RP23-36P10.3	heat shock protein 8 (Hspa8) pseudogene	OTTMUST00000117075	cdna:all chromosome:VEGA56:1:165941618:165943526:1 Gene:OTTMUSG00000044457	Pseudogene	-1.08595	0.367702
	TC0100001531.mm.1	---	ENSMUST00000181378	Gm26665	predicted gene, 26665	ENSMUST00000181378	havana:known chromosome:GRCm38:1:166002960:166038256:1 gene:ENSMUSG00000097196 gene_biotype:lincRNA transcript_biotype:lincRNA	NonCoding	-1.00319	0.960143
	TC0100001532.mm.1	59290	NM_021610	Gpa33	glycoprotein A33 (transmembrane)	NM_021610	Mus musculus glycoprotein A33 (transmembrane) (Gpa33), mRNA.	Complex	1.2895	0.231052
	TC0100001533.mm.1	100039795	NM_001164528	Ildr2	immunoglobulin-like domain containing receptor 2	NM_001164528	Mus musculus immunoglobulin-like domain containing receptor 2 (Ildr2), mRNA.	Complex	1.11634	0.462431
	TC0100001534.mm.1	-	---	---	---	NONMMUT003651	Non-coding transcript identified by NONCODE: Sense No Exonic	NonCoding	-1.03487	0.736505
	TC0100001535.mm.1	-	---	---	---	NONMMUT003652	Non-coding transcript identified by NONCODE: Sense No Exonic	NonCoding	1.01581	0.898775
	TC0100001536.mm.1	-	---	---	---	NONMMUT003656	Non-coding transcript identified by NONCODE: Linc	NonCoding	-1.07674	0.435023
	TC0100001537.mm.1	27878	NM_030245	Tada1	transcriptional adaptor 1	NM_030245	Mus musculus transcriptional adaptor 1 (Tada1), mRNA.	Complex	1.08079	0.261206
	TC0100001538.mm.1	---	ENSMUST00000179496	Gm22992	predicted gene, 22992	ENSMUST00000179496	ncrna:known chromosome:GRCm38:1:166620362:166620482:1 gene:ENSMUSG00000096172 gene_biotype:miRNA transcript_biotype:miRNA	NonCoding	-1.04944	0.650884
	TC0100001539.mm.1	---	ENSMUST00000135069	Gm4954	predicted gene 4954	ENSMUST00000135069	havana:known chromosome:GRCm38:1:166762145:166770485:1 gene:ENSMUSG00000085841 gene_biotype:pseudogene transcript_biotype:processed_pseudogene	Pseudogene	-1.14135	0.200595
	TC0100001540.mm.1	-	---	---	---	NONMMUT003668	Non-coding transcript identified by NONCODE: Linc	NonCoding	-1.12762	0.253178
	TC0100001541.mm.1	226610	NM_001160261	Fam78b	family with sequence similarity 78, member B	NM_001160261	Mus musculus family with sequence similarity 78, member B (Fam78b), transcript variant 3, mRNA.	Complex	1.10637	0.133146
	TC0100001542.mm.1	-	---	---	---	NONMMUT003674	Non-coding transcript identified by NONCODE: Sense No Exonic	NonCoding	1.12825	0.334256
	TC0100001543.mm.1	-	---	---	---	NONMMUT003676	Non-coding transcript identified by NONCODE: Sense No Exonic	NonCoding	1.07798	0.326428
	TC0100001544.mm.1	-	---	---	---	KnowTID_00000338	Non-coding transcript identified by Luo, et al.	NonCoding	-1.00743	0.95096
	TC0100001545.mm.1	-	---	---	---	KnowTID_00000339	Non-coding transcript identified by Luo, et al.	NonCoding	-1.14902	0.119625
	TC0100001546.mm.1	-	---	---	---	NONMMUT003680	Non-coding transcript identified by NONCODE: Antisense	NonCoding	-1.00831	0.887984
	TC0100001547.mm.1	---	ENSMUST00000184939	mmu-mir-6347	mmu-mir-6347	ENSMUST00000184939	ncrna:known chromosome:GRCm38:1:167290125:167290225:1 gene:ENSMUSG00000098379 gene_biotype:miRNA transcript_biotype:miRNA	NonCoding	-1.1409	0.33479
	TC0100001548.mm.1	68944	NM_001039483	Tmco1	transmembrane and coiled-coil domains 1	NM_001039483	Mus musculus transmembrane and coiled-coil domains 1 (Tmco1), mRNA.	Coding	-1.11346	0.496134
	TC0100001549.mm.1	---	ENSMUST00000179419	Gm24182	predicted gene, 24182	ENSMUST00000179419	ncrna:known chromosome:GRCm38:1:167349025:167349131:1 gene:ENSMUSG00000095752 gene_biotype:snRNA transcript_biotype:snRNA	NonCoding	1.63602	0.0468591
	TC0100001550.mm.1	56752	NM_019993	Aldh9a1	aldehyde dehydrogenase 9, subfamily A1	NM_019993	Mus musculus aldehyde dehydrogenase 9, subfamily A1 (Aldh9a1), mRNA.	Coding	-1.94723	0.14158
	TC0100001551.mm.1	-	---	---	---	NONMMUT003689	Non-coding transcript identified by NONCODE: Antisense	NonCoding	-1.16308	0.0872917
	TC0100001552.mm.1	-	---	---	---	NONMMUT003691	Non-coding transcript identified by NONCODE: Linc	NonCoding	-1.19351	0.139789
	TC0100001553.mm.1	-	---	---	---	NONMMUT003692	Non-coding transcript identified by NONCODE: Antisense	NonCoding	1.09556	0.30778
	TC0100001554.mm.1	20183	NM_001159731	Rxrg	retinoid X receptor gamma	NM_001159731	Mus musculus retinoid X receptor gamma (Rxrg), transcript variant 2, mRNA.	Coding	-1.46787	0.142644
	TC0100001555.mm.1	110648	NM_033652	Lmx1a	LIM homeobox transcription factor 1 alpha	NM_033652	Mus musculus LIM homeobox transcription factor 1 alpha (Lmx1a), mRNA.	Coding	1.0121	0.83276
	TC0100001556.mm.1	-	---	---	---	NONMMUT003693	Non-coding transcript identified by NONCODE: Linc	NonCoding	-1.10261	0.246311
	TC0100001557.mm.1	---	ENSMUST00000177351	Gm20711	predicted gene 20711	ENSMUST00000177351	havana:known chromosome:GRCm38:1:168115244:168122465:1 gene:ENSMUSG00000093538 gene_biotype:antisense transcript_biotype:antisense	NonCoding	1.05229	0.572277
	TC0100001558.mm.1	102465178	NR_105766	Mir6348	microRNA mir-6348	NR_105766	Mus musculus microRNA mir-6348 (Mir6348), microRNA.	NonCoding	-1.17435	0.471064
	TC0100001559.mm.1	-	---	---	---	NONMMUT003709	Non-coding transcript identified by NONCODE: Linc	NonCoding	1.00287	0.974636
	TC0100001560.mm.1	19737	NM_009063	Rgs5	regulator of G-protein signaling 5	NM_009063	Mus musculus regulator of G-protein signaling 5 (Rgs5), mRNA.	Complex	-1.18829	0.566378
	TC0100001561.mm.1	-	---	---	---	NONMMUT003720	Non-coding transcript identified by NONCODE: Linc	NonCoding	-1.04614	0.49245
	TC0100001562.mm.1	-	---	---	---	NONMMUT003721	Non-coding transcript identified by NONCODE: Linc	NonCoding	1.02156	0.849514
	TC0100001563.mm.1	78465	NM_001033185	1700084C01Rik	RIKEN cDNA 1700084C01 gene	NM_001033185	Mus musculus RIKEN cDNA 1700084C01 gene (1700084C01Rik), mRNA.	Coding	1.02222	0.685262
	TC0100001564.mm.1	67303	NR_040438	3110045C21Rik	RIKEN cDNA 3110045C21 gene	NR_040438	Mus musculus RIKEN cDNA 3110045C21 gene (3110045C21Rik), long non-coding RNA.	NonCoding	-1.40376	0.0949322
	TC0100001565.mm.1	-	---	---	---	KnowTID_00000340	Non-coding transcript identified by Luo, et al.	NonCoding	1.0011	0.988543
	TC0100001566.mm.1	---	ENSMUST00000055830	4930500M09Rik	RIKEN cDNA 4930500M09 gene	ENSMUST00000055830	[retired] cdna:known chromosome:GRCm38:1:170214860:170215556:1 gene:ENSMUSG00000044306 gene_biotype:protein_coding transcript_biotype:protein_coding	Coding	-1.11434	0.182263
	TC0100001567.mm.1	545378	NM_001033499	Sh2d1b2	SH2 domain protein 1B2	NM_001033499	Mus musculus SH2 domain protein 1B2 (Sh2d1b2), mRNA.	Coding	1.38791	0.117009
	TC0100001568.mm.1	26904	NM_012009	Sh2d1b1	SH2 domain protein 1B1	NM_012009	Mus musculus SH2 domain protein 1B1 (Sh2d1b1), mRNA.	Coding	1.7055	0.116417
	TC0100001569.mm.1	76925	NM_001039593	1700015E13Rik	RIKEN cDNA 1700015E13 gene	NM_001039593	Mus musculus RIKEN cDNA 1700015E13 gene (1700015E13Rik), mRNA.	Coding	-1.08365	0.298724
	TC0100001570.mm.1	320078	NM_177068	Olfml2b	olfactomedin-like 2B	NM_177068	Mus musculus olfactomedin-like 2B (Olfml2b), mRNA.	Complex	1.082	0.524328
	TC0100001571.mm.1	---	ENSMUST00000171747	Gm9929	predicted gene 9929	ENSMUST00000171747	havana:known chromosome:GRCm38:1:170868645:170881721:1 gene:ENSMUSG00000053925 gene_biotype:processed_transcript transcript_biotype:processed_transcript	NonCoding	1.14064	0.467732
	TC0100001572.mm.1	---	ENSMUST00000180542	Gm26620	predicted gene, 26620	ENSMUST00000180542	ensembl:known chromosome:GRCm38:1:170885065:170885881:1 gene:ENSMUSG00000096968 gene_biotype:protein_coding transcript_biotype:protein_coding	Coding	-1.03859	0.695907
	TC0100001573.mm.1	-	---	---	---	KnowTID_00000342	Non-coding transcript identified by Luo, et al.	NonCoding	1.11315	0.217713
	TC0100001574.mm.1	246256	NM_144559	Fcgr4	Fc receptor, IgG, low affinity IV	NM_144559	Mus musculus Fc receptor, IgG, low affinity IV (Fcgr4), mRNA.	Coding	1.10119	0.788074
	TC0100001575.mm.1	---	ENSMUST00000083971	Gm26110	predicted gene, 26110	ENSMUST00000083971	ncrna:known chromosome:GRCm38:1:171027965:171028129:1 gene:ENSMUSG00000065905 gene_biotype:snRNA transcript_biotype:snRNA	NonCoding	1.45941	0.205421
	TC0100001576.mm.1	-	---	---	---	KnowTID_00000343	Non-coding transcript identified by Luo, et al.	NonCoding	-1.07724	0.634565
	TC0100001577.mm.1	75472	NM_001081275	1700009P17Rik	RIKEN cDNA 1700009P17 gene	NM_001081275	Mus musculus RIKEN cDNA 1700009P17 gene (1700009P17Rik), mRNA.	Complex	1.2208	0.164194
	TC0100001578.mm.1	17528	NM_008623	Mpz	myelin protein zero	NM_008623	Mus musculus myelin protein zero (Mpz), mRNA.	Complex	-1.02919	0.717983
	TC0100001579.mm.1	12355	NM_001243062	Nr1i3	nuclear receptor subfamily 1, group I, member 3	NM_001243062	Mus musculus nuclear receptor subfamily 1, group I, member 3 (Nr1i3), transcript variant 2, mRNA.	Complex	-3.05491	0.0494019
	TC0100001580.mm.1	11807	NM_013474	Apoa2	apolipoprotein A-II	NM_013474	Mus musculus apolipoprotein A-II (Apoa2), mRNA.	Coding	-6.07215	0.047609
	TC0100001581.mm.1	240913	NM_172845	Adamts4	a disintegrin-like and metallopeptidase (reprolysin type) with thrombospondin type 1 motif, 4	NM_172845	Mus musculus a disintegrin-like and metallopeptidase (reprolysin type) with thrombospondin type 1 motif, 4 (Adamts4), mRNA.	Coding	-1.01373	0.821201
	TC0100001582.mm.1	57370	NM_020579	B4galt3	UDP-Gal:betaGlcNAc beta 1,4-galactosyltransferase, polypeptide 3	NM_020579	Mus musculus UDP-Gal:betaGlcNAc beta 1,4-galactosyltransferase, polypeptide 3 (B4galt3), mRNA.	Complex	1.21219	0.287255
	TC0100001583.mm.1	-	---	---	---	XR_140469	[retired] PREDICTED: uncharacterized LOC100862110 (LOC100862110), miscRNA.	NonCoding	-1.26573	0.236144
	TC0100001584.mm.1	---	ENSMUST00000157122	Gm25151	predicted gene, 25151	ENSMUST00000157122	ncrna:known chromosome:GRCm38:1:171308047:171308137:1 gene:ENSMUSG00000087747 gene_biotype:snoRNA transcript_biotype:snoRNA	NonCoding	1.04704	0.572757
	TC0100001585.mm.1	21945	NM_001128609	Dedd	death effector domain-containing	NM_001128609	Mus musculus death effector domain-containing (Dedd), transcript variant 1, mRNA.	Complex	-1.16812	0.190607
	TC0100001586.mm.1	18637	NM_011070	Pfdn2	prefoldin 2	NM_011070	Mus musculus prefoldin 2 (Pfdn2), mRNA.	Complex	1.01119	0.929458
	TC0100001587.mm.1	-	---	---	---	NONMMUT003787	Non-coding transcript identified by NONCODE: Sense No Exonic	NonCoding	-1.22862	0.139675
	TC0100001588.mm.1	-	---	---	---	NONMMUT003788	Non-coding transcript identified by NONCODE: Linc	NonCoding	1.01638	0.852636
	TC0100001589.mm.1	71740	NM_001122680	Pvrl4	poliovirus receptor-related 4	NM_001122680	Mus musculus poliovirus receptor-related 4 (Pvrl4), transcript variant 2, mRNA.	Coding	1.10037	0.498291
	TC0100001590.mm.1	226652	NM_001005508	Arhgap30	Rho GTPase activating protein 30	NM_001005508	Mus musculus Rho GTPase activating protein 30 (Arhgap30), mRNA.	Complex	1.12936	0.479295
	TC0100001592.mm.1	16456	NM_172647	F11r	F11 receptor	NM_172647	Mus musculus F11 receptor (F11r), mRNA.	Complex	-1.02862	0.835517
	TC0100001593.mm.1	56009	NM_019484	Alyref2	Aly/REF export factor 2	NM_019484	Mus musculus Aly/REF export factor 2 (Alyref2), mRNA.	Coding	-1.06944	0.52755
	TC0100001594.mm.1	493583	ENSMUST00000043170	Gm9765	predicted gene 9765	ENSMUST00000043170	ensembl_havana_transcript:known chromosome:GRCm38:1:171515233:171516922:1 gene:ENSMUSG00000038218 gene_biotype:pseudogene transcript_biotype:unprocessed_pseudogene	Complex	1.5804	0.123686
	TC0100001595.mm.1	677008|18106	NM_018729	Cd244	CD244 natural killer cell receptor 2B4	NM_018729	Mus musculus CD244 natural killer cell receptor 2B4 (Cd244), mRNA.	Complex	1.06175	0.519541
	TC0100001596.mm.1	-	---	---	---	NONMMUT003804	Non-coding transcript identified by NONCODE: Linc	NonCoding	1.02913	0.754279
	TC0100001597.mm.1	12506	NM_007649	Cd48	CD48 antigen	NM_007649	Mus musculus CD48 antigen (Cd48), mRNA.	Coding	1.19342	0.309281
	TC0100001598.mm.1	-	---	---	---	NONMMUT003807	Non-coding transcript identified by NONCODE: Sense No Exonic	NonCoding	1.24454	0.176584
	TC0100001599.mm.1	---	ENSMUST00000118448	Tma7-ps	translational machinery associated 7 homolog (S. cerevisiae), pseudogene	ENSMUST00000118448	havana:known chromosome:GRCm38:1:171711088:171711282:1 gene:ENSMUSG00000059058 gene_biotype:pseudogene transcript_biotype:processed_pseudogene	Complex	-1.2753	0.525642
	TC0100001600.mm.1	27218	NM_013730	Slamf1	signaling lymphocytic activation molecule family member 1	NM_013730	Mus musculus signaling lymphocytic activation molecule family member 1 (Slamf1), mRNA.	Complex	-1.20701	0.0465116
	TC0100001601.mm.1	-	---	---	---	NONMMUT003812	Non-coding transcript identified by NONCODE: Sense No Exonic	NonCoding	1.03717	0.722869
	TC0100001602.mm.1	12523	NM_001252472	Cd84	CD84 antigen	NM_001252472	Mus musculus CD84 antigen (Cd84), transcript variant 2, mRNA.	Complex	1.60881	0.219889
	TC0100001603.mm.1	100038548	XR_140471	Gm10521	predicted gene 10521	XR_140471	[retired] PREDICTED: Mus musculus predicted gene 10521 (Gm10521), misc_RNA.	Coding	1.00355	0.979129
	TC0100001604.mm.1	30925	NM_030710	Slamf6	SLAM family member 6	NM_030710	Mus musculus SLAM family member 6 (Slamf6), mRNA.	Coding	1.22111	0.419317
	TC0100001605.mm.1	12847	NM_009938	Copa	coatomer protein complex subunit alpha	NM_009938	Mus musculus coatomer protein complex subunit alpha (Copa), mRNA.	Complex	-1.05033	0.715168
	TC0100001606.mm.1	19298	NM_001159525	Pex19	peroxisomal biogenesis factor 19	NM_001159525	Mus musculus peroxisomal biogenesis factor 19 (Pex19), transcript variant 2, mRNA.	Complex	-1.40555	0.162483
	TC0100001607.mm.1	98193	NM_153555	Dcaf8	DDB1 and CUL4 associated factor 8	NM_153555	Mus musculus DDB1 and CUL4 associated factor 8 (Dcaf8), mRNA.	Complex	1.05046	0.601299
	TC0100001608.mm.1	-	---	---	---	NONMMUT003824	Non-coding transcript identified by NONCODE: Sense No Exonic	NonCoding	1.01192	0.933734
	TC0100001609.mm.1	---	ENSMUST00000171429	Gm17224	predicted gene 17224	ENSMUST00000171429	havana:putative chromosome:GRCm38:1:172213021:172213680:1 gene:ENSMUSG00000092085 gene_biotype:antisense transcript_biotype:antisense	NonCoding	1.11747	0.392458
	TC0100001610.mm.1	140559	NM_080419	Igsf8	immunoglobulin superfamily, member 8	NM_080419	Mus musculus immunoglobulin superfamily, member 8 (Igsf8), mRNA.	Complex	1.07527	0.366071
	TC0100001611.mm.1	16513	NM_001039484	Kcnj10	potassium inwardly-rectifying channel, subfamily J, member 10	NM_001039484	Mus musculus potassium inwardly-rectifying channel, subfamily J, member 10 (Kcnj10), mRNA.	Complex	-1.29624	0.196444
	TC0100001612.mm.1	-	---	---	---	NONMMUT003834	Non-coding transcript identified by NONCODE: Sense No Exonic	NonCoding	-1.01587	0.916797
	TC0100001613.mm.1	67556	NM_026234	Pigm	phosphatidylinositol glycan anchor biosynthesis, class M	NM_026234	Mus musculus phosphatidylinositol glycan anchor biosynthesis, class M (Pigm), mRNA.	Complex	-1.00909	0.940362
	TC0100001614.mm.1	-	---	---	---	KnowTID_00000344	Non-coding transcript identified by Luo, et al.	NonCoding	-1.04649	0.39123
	TC0100001615.mm.1	98365	NM_029612	Slamf9	SLAM family member 9	NM_029612	Mus musculus SLAM family member 9 (Slamf9), mRNA.	Coding	1.41857	0.134044
	TC0100001616.mm.1	93842	NM_001145800	Igsf9	immunoglobulin superfamily, member 9	NM_001145800	Mus musculus immunoglobulin superfamily, member 9 (Igsf9), transcript variant 2, mRNA.	Complex	1.10415	0.482515
	TC0100001617.mm.1	21346	NM_178598	Tagln2	transgelin 2	NM_178598	Mus musculus transgelin 2 (Tagln2), mRNA.	Complex	1.66409	0.130928
	TC0100001618.mm.1	-	---	---	---	KnowTID_00000345	Non-coding transcript identified by Luo, et al.	NonCoding	1.03132	0.703276
	TC0100001619.mm.1	-	---	---	---	NONMMUT003854	Non-coding transcript identified by NONCODE: Linc	NonCoding	-1.01212	0.852862
	TC0100001620.mm.1	71870	NM_027972	Ccdc19	coiled-coil domain containing 19	NM_027972	Mus musculus coiled-coil domain containing 19 (Ccdc19), mRNA.	Complex	1.09761	0.176251
	TC0100001621.mm.1	240916	NM_177723	Vsig8	V-set and immunoglobulin domain containing 8	NM_177723	Mus musculus V-set and immunoglobulin domain containing 8 (Vsig8), transcript variant 1, mRNA.	Complex	1.05812	0.366492
	TC0100001622.mm.1	12944	NM_007768	Crp	C-reactive protein, pentraxin-related	NM_007768	Mus musculus C-reactive protein, pentraxin-related (Crp), mRNA.	Coding	-4.40623	0.0483468
	TC0100001623.mm.1	-	---	---	---	NONMMUT003861	Non-coding transcript identified by NONCODE: Linc	NonCoding	-1.05619	0.572278
	TC0100001624.mm.1	-	---	---	---	KnowTID_00000346	Non-coding transcript identified by Luo, et al.	NonCoding	-1.23648	0.0561228
	TC0100001625.mm.1	18313	NM_008763	Olfr16	olfactory receptor 16	NM_008763	Mus musculus olfactory receptor 16 (Olfr16), mRNA.	Coding	-1.106	0.265995
	TC0100001626.mm.1	-	---	---	---	NONMMUT003865	Non-coding transcript identified by NONCODE: Linc	NonCoding	-1.52654	0.173261
	TC0100001627.mm.1	---	ENSMUST00000085885	Olfr1407-ps1	olfactory receptor 1407, pseudogene 1	ENSMUST00000085885	ensembl:known chromosome:GRCm38:1:173150131:173150372:1 gene:ENSMUSG00000066680 gene_biotype:pseudogene transcript_biotype:pseudogene	Complex	-1.08267	0.312004
	TC0100001628.mm.1	258880	NM_001001809	Olfr218	olfactory receptor 218	NM_001001809	Mus musculus olfactory receptor 218 (Olfr218), mRNA.	Coding	-1.13888	0.284543
	TC0100001629.mm.1	258881	NM_146881	Olfr1404	olfactory receptor 1404	NM_146881	Mus musculus olfactory receptor 1404 (Olfr1404), mRNA.	Coding	-1.03778	0.611876
	TC0100001630.mm.1	258645	NM_146651	Olfr418-ps1	olfactory receptor 418, pseudogene 1	NM_146651	Mus musculus olfactory receptor 418, pseudogene 1 (Olfr418-ps1), mRNA.	Complex	-1.17598	0.0812397
	TC0100001631.mm.1	383619	NM_001013779	Aim2	absent in melanoma 2	NM_001013779	Mus musculus absent in melanoma 2 (Aim2), mRNA.	Complex	1.37052	0.147591
	TC0100001632.mm.1	236312	NM_175026	Pyhin1	pyrin and HIN domain family, member 1	NM_175026	Mus musculus pyrin and HIN domain family, member 1 (Pyhin1), mRNA.	Complex	1.00016	0.999016
	TC0100001633.mm.1	-	---	---	---	NONMMUT003874	Non-coding transcript identified by NONCODE: Sense No Exonic	NonCoding	1.097	0.52608
	TC0100001634.mm.1	100033459	NM_001162938	Pydc3	pyrin domain containing 3	NM_001162938	Mus musculus pyrin domain containing 3 (Pydc3), mRNA.	Complex	-1.09368	0.250262
	TC0100001635.mm.1	-	---	---	---	NONMMUT003876	Non-coding transcript identified by NONCODE: Antisense	NonCoding	1.16404	0.345603
	TC0100001636.mm.1	258712	NM_146717	Olfr433	olfactory receptor 433	NM_146717	Mus musculus olfactory receptor 433 (Olfr433), mRNA.	Coding	-1.03339	0.688438
	TC0100001637.mm.1	258711	NM_146716	Olfr432	olfactory receptor 432	NM_146716	Mus musculus olfactory receptor 432 (Olfr432), mRNA.	Coding	1.04342	0.453109
	TC0100001638.mm.1	258713	NM_146718	Olfr430	olfactory receptor 430	NM_146718	Mus musculus olfactory receptor 430 (Olfr430), mRNA.	Coding	-1.34525	0.0234295
	TC0100001639.mm.1	258717	NM_146722	Olfr429	olfactory receptor 429	NM_146722	Mus musculus olfactory receptor 429 (Olfr429), mRNA.	Coding	-1.16771	0.108256
	TC0100001640.mm.1	258134|259162	NM_001206926	Olfr426	olfactory receptor 426	NM_001206926	Mus musculus olfactory receptor 426 (Olfr426), mRNA.	Coding	-1.21062	0.110871
	TC0100001641.mm.1	258716	NM_146721	Olfr424	olfactory receptor 424	NM_146721	Mus musculus olfactory receptor 424 (Olfr424), mRNA.	Coding	-1.08411	0.52977
	TC0100001642.mm.1	258715	NM_146720	Olfr421-ps1	olfactory receptor 421, pseudogene 1	NM_146720	Mus musculus olfactory receptor 421, pseudogene 1 (Olfr421-ps1), transcript variant 1, mRNA.	Complex	-1.17781	0.219608
	TC0100001643.mm.1	258302	NM_146305	Olfr420	olfactory receptor 420	NM_146305	Mus musculus olfactory receptor 420 (Olfr420), mRNA.	Coding	1.09458	0.264366
	TC0100001644.mm.1	20739	NM_011465	Spta1	spectrin alpha, erythrocytic 1	NM_011465	Mus musculus spectrin alpha, erythrocytic 1 (Spta1), mRNA.	Complex	1.02246	0.720663
	TC0100001645.mm.1	-	---	---	---	NONMMUT003884	Non-coding transcript identified by NONCODE: Sense No Exonic	NonCoding	-1.06887	0.489937
	TC0100001646.mm.1	66289	NM_025470	Mptx1	mucosal pentraxin 1	NM_025470	Mus musculus mucosal pentraxin 1 (Mptx1), mRNA.	Coding	1.10061	0.199468
	TC0100001647.mm.1	258238	NM_207137	Olfr417	olfactory receptor 417	NM_207137	Mus musculus olfactory receptor 417 (Olfr417), mRNA.	Coding	-1.26997	0.0798185
	TC0100001648.mm.1	258709	NM_146714	Olfr248	olfactory receptor 248	NM_146714	Mus musculus olfactory receptor 248 (Olfr248), mRNA.	Coding	-1.28503	0.0123354
	TC0100001649.mm.1	258756	NM_146761	Olfr414	olfactory receptor 414	NM_146761	Mus musculus olfactory receptor 414 (Olfr414), mRNA.	Coding	-1.24306	0.116016
	TC0100001650.mm.1	546747	NM_207694	Olfr220	olfactory receptor 220	NM_207694	Mus musculus olfactory receptor 220 (Olfr220), mRNA.	Coding	1.13549	0.216504
	TC0100001651.mm.1	54418	NM_019445	Fmn2	formin 2	NM_019445	Mus musculus formin 2 (Fmn2), mRNA.	Coding	-1.10283	0.239559
	TC0100001652.mm.1	-	---	---	---	KnowTID_00000347	Non-coding transcript identified by Luo, et al.	NonCoding	-1.01614	0.813671
	TC0100001653.mm.1	98256	NM_133809	Kmo	kynurenine 3-monooxygenase (kynurenine 3-hydroxylase)	NM_133809	Mus musculus kynurenine 3-monooxygenase (kynurenine 3-hydroxylase) (Kmo), mRNA.	Complex	-3.85845	0.0380952
	TC0100001654.mm.1	75820	NM_029453	Wdr64	WD repeat domain 64	NM_029453	Mus musculus WD repeat domain 64 (Wdr64), mRNA.	Complex	-1.08144	0.247365
	TC0100001655.mm.1	---	ENSMUST00000104606	Gm25560	predicted gene, 25560	ENSMUST00000104606	ncrna:known chromosome:GRCm38:1:175800514:175800689:1 gene:ENSMUSG00000077794 gene_biotype:snRNA transcript_biotype:snRNA	NonCoding	-1.02997	0.85219
	TC0100001656.mm.1	26909	NM_012012	Exo1	exonuclease 1	NM_012012	Mus musculus exonuclease 1 (Exo1), mRNA.	Complex	1.21516	0.348435
	TC0100001657.mm.1	---	ENSMUST00000180129	Gm23805	predicted gene, 23805	ENSMUST00000180129	ncrna:known chromosome:GRCm38:1:175904545:175904651:1 gene:ENSMUSG00000094820 gene_biotype:snRNA transcript_biotype:snRNA	NonCoding	1.5894	0.0833313
	TC0100001658.mm.1	-	---	---	---	NONMMUT003899	Non-coding transcript identified by NONCODE: Linc	NonCoding	-1.06338	0.484262
	TC0100001659.mm.1	-	---	---	---	NONMMUT003902	Non-coding transcript identified by NONCODE: Antisense	NonCoding	-1.05096	0.496548
	TC0100001660.mm.1	-	---	---	---	KnowTID_00000348	Non-coding transcript identified by Luo, et al.	NonCoding	-1.03001	0.642567
	TC0100001661.mm.1	---	ENSMUST00000157250	Gm26104	predicted gene, 26104	ENSMUST00000157250	ncrna:known chromosome:GRCm38:1:176700617:176700724:1 gene:ENSMUSG00000087875 gene_biotype:snRNA transcript_biotype:snRNA	NonCoding	1.26347	0.265413
	TC0100001662.mm.1	---	ENSMUST00000122800	Gm25288	predicted gene, 25288	ENSMUST00000122800	ncrna:known chromosome:GRCm38:1:176793956:176794220:1 gene:ENSMUSG00000084749 gene_biotype:misc_RNA transcript_biotype:misc_RNA	NonCoding	-1.00263	0.96456
	TC0100001663.mm.1	76816	NM_029756	Sdccag8	serologically defined colon cancer antigen 8	NM_029756	Mus musculus serologically defined colon cancer antigen 8 (Sdccag8), mRNA.	Complex	1.01587	0.859261
	TC0100001664.mm.1	---	ENSMUST00000175391	Gm25993	predicted gene, 25993	ENSMUST00000175391	ncrna:known chromosome:GRCm38:1:176879834:176879913:1 gene:ENSMUSG00000093132 gene_biotype:miRNA transcript_biotype:miRNA	NonCoding	1.10916	0.509546
	TC0100001665.mm.1	-	---	---	---	NONMMUT003916	Non-coding transcript identified by NONCODE: Sense No Exonic	NonCoding	1.17747	0.315208
	TC0100001666.mm.1	-	---	---	---	NONMMUT003917	Non-coding transcript identified by NONCODE: Sense No Exonic	NonCoding	-1.03476	0.769191
	TC0100001667.mm.1	-	---	---	---	NONMMUT003918	Non-coding transcript identified by NONCODE: Sense No Exonic	NonCoding	1.0063	0.967259
	TC0100001668.mm.1	-	---	---	---	NONMMUT003919	Non-coding transcript identified by NONCODE: Sense No Exonic	NonCoding	1.04396	0.529552
	TC0100001669.mm.1	-	---	---	---	NONMMUT003929	Non-coding transcript identified by NONCODE: Linc	NonCoding	1.00385	0.974915
	TC0100001670.mm.1	-	---	---	---	NONMMUT003930	Non-coding transcript identified by NONCODE: Linc	NonCoding	-1.03438	0.670273
	TC0100001671.mm.1	30928	NM_001012330	Zbtb18	zinc finger and BTB domain containing 18	NM_001012330	Mus musculus zinc finger and BTB domain containing 18 (Zbtb18), transcript variant 1, mRNA.	Coding	1.10697	0.653903
	TC0100001672.mm.1	102631545	uc007duo.1	LOC102631545	uncharacterized LOC102631545	uc007duo.1	Mus musculus 0 day neonate cerebellum cDNA, RIKEN full-length enriched library, clone:C230058J09 product:unclassifiable, full insert sequence.	NonCoding	-1.09092	0.206818
	TC0100001673.mm.1	-	---	---	---	KnowTID_00000350	Non-coding transcript identified by Luo, et al.	NonCoding	1.15048	0.140453
	TC0100001674.mm.1	-	---	---	---	NONMMUT003935	Non-coding transcript identified by NONCODE: Linc	NonCoding	-1.0013	0.989734
	TC0100001675.mm.1	69428	NM_027077	1700016C15Rik	RIKEN cDNA 1700016C15 gene	NM_027077	Mus musculus RIKEN cDNA 1700016C15 gene (1700016C15Rik), mRNA.	Coding	-1.10106	0.386045
	TC0100001676.mm.1	---	ENSMUST00000161442	Gm16585	predicted gene 16585	ENSMUST00000161442	havana:known chromosome:GRCm38:1:177786856:177787465:1 gene:ENSMUSG00000089657 gene_biotype:pseudogene transcript_biotype:processed_pseudogene	Pseudogene	1.29716	0.482128
	TC0100001677.mm.1	631584	XM_982472	Gm7068	predicted gene 7068	XM_982472	[retired] PREDICTED: Mus musculus predicted gene 7068 (Gm7068), mRNA.	Coding	1.31679	0.393451
	TC0100001678.mm.1	545391|631584	NM_001034899	Gm16432	predicted gene 16432	NM_001034899	Mus musculus predicted gene 16432 (Gm16432), mRNA.	Complex	1.17292	0.548481
	TC0100001679.mm.1	-	---	---	---	NONMMUT003946	Non-coding transcript identified by NONCODE: Linc	NonCoding	-1.06359	0.618182
	TC0100001680.mm.1	78825	NM_024282	Desi2	desumoylating isopeptidase 2	NM_024282	Mus musculus desumoylating isopeptidase 2 (Desi2), mRNA.	Complex	-1.23945	0.283958
	TC0100001681.mm.1	-	---	---	---	NONMMUT003947	Non-coding transcript identified by NONCODE: Sense No Exonic	NonCoding	-1.24215	0.0573671
	TC0100001682.mm.1	-	---	---	---	NONMMUT003951	Non-coding transcript identified by NONCODE: Sense No Exonic	NonCoding	1.1375	0.494526
	TC0100001683.mm.1	-	---	---	---	NONMMUT003952	Non-coding transcript identified by NONCODE: Sense No Exonic	NonCoding	1.13105	0.431407
	TC0100001684.mm.1	791357	XR_140474	Gm9982	predicted gene 9982	XR_140474	[retired] PREDICTED: Mus musculus predicted gene 9982 (Gm9982), misc_RNA.	Coding	-1.15962	0.278783
	TC0100001685.mm.1	66359	NM_025511	Cox20	COX20 Cox2 chaperone	NM_025511	Mus musculus COX20 Cox2 chaperone (Cox20), mRNA.	Complex	-1.05144	0.833649
	TC0100001686.mm.1	-	---	---	---	KnowTID_00000351	Non-coding transcript identified by Luo, et al.	NonCoding	-1.07238	0.652202
	TC0100001687.mm.1	---	ENSMUST00000083020	Gm24919	predicted gene, 24919	ENSMUST00000083020	ncrna:known chromosome:GRCm38:1:178390819:178390924:1 gene:ENSMUSG00000064954 gene_biotype:snRNA transcript_biotype:snRNA	NonCoding	-1.00819	0.925273
	TC0100001688.mm.1	68226	NM_026626	Efcab2	EF-hand calcium binding domain 2	NM_026626	Mus musculus EF-hand calcium binding domain 2 (Efcab2), mRNA.	Coding	-1.16071	0.437991
	TC0100001689.mm.1	-	---	---	---	NONMMUT003971	Non-coding transcript identified by NONCODE: Linc	NonCoding	-1.0445	0.691493
	TC0100001690.mm.1	-	---	---	---	NONMMUT003972	Non-coding transcript identified by NONCODE: Linc	NonCoding	-1.09736	0.419572
	TC0100001691.mm.1	-	---	---	---	NONMMUT003973	Non-coding transcript identified by NONCODE: Linc	NonCoding	-1.0199	0.817394
	TC0100001692.mm.1	269152	NM_001161665	Kif26b	kinesin family member 26B	NM_001161665	Mus musculus kinesin family member 26B (Kif26b), mRNA.	Coding	-1.02663	0.602506
	TC0100001693.mm.1	---	ENSMUST00000083033	Gm24405	predicted gene, 24405	ENSMUST00000083033	ncrna:known chromosome:GRCm38:1:178636905:178637071:1 gene:ENSMUSG00000064967 gene_biotype:snRNA transcript_biotype:snRNA	NonCoding	1.53428	0.200509
	TC0100001694.mm.1	-	---	---	---	NONMMUT003976	Non-coding transcript identified by NONCODE: Sense No Exonic	NonCoding	1.00907	0.896151
	TC0100001695.mm.1	-	---	---	---	NONMMUT003977	Non-coding transcript identified by NONCODE: Sense No Exonic	NonCoding	-1.23008	0.111328
	TC0100001696.mm.1	320862	uc007dvi.1	A730054J21Rik	RIKEN cDNA A730054J21 gene	uc007dvi.1	Mus musculus 13 days embryo forelimb cDNA, RIKEN full-length enriched library, clone:5930407C20 product:unclassifiable, full insert sequence.	NonCoding	1.00114	0.990256
	TC0100001697.mm.1	---	ENSMUST00000120442	Gm15480	predicted gene 15480	ENSMUST00000120442	havana:known chromosome:GRCm38:1:179538417:179538935:1 gene:ENSMUSG00000082395 gene_biotype:pseudogene transcript_biotype:processed_pseudogene	Complex	-1.07588	0.472827
	TC0100001698.mm.1	226744	NM_146105	Cnst	consortin, connexin sorting protein	NM_146105	Mus musculus consortin, connexin sorting protein (Cnst), mRNA.	Complex	-1.42053	0.032138
	TC0100001699.mm.1	109232	NM_178653	Sccpdh	saccharopine dehydrogenase (putative)	NM_178653	Mus musculus saccharopine dehydrogenase (putative) (Sccpdh), mRNA.	Complex	2.10846	0.0433592
	TC0100001700.mm.1	-	---	---	---	NONMMUT004004	Non-coding transcript identified by NONCODE: Linc	NonCoding	-1.03999	0.610079
	TC0100001701.mm.1	---	ENSMUST00000097454	Gm10518	predicted gene 10518	ENSMUST00000097454	ensembl:known chromosome:GRCm38:1:179803376:179804676:1 gene:ENSMUSG00000073486 gene_biotype:protein_coding transcript_biotype:protein_coding	Coding	-1.00919	0.930489
	TC0100001702.mm.1	-	---	---	---	XM_003084457	[retired] PREDICTED: predicted gene, 19846 (Gm19846), mRNA.	Coding	-1.1808	0.309226
	TC0100001703.mm.1	226751	NM_001033285	Cdc42bpa	CDC42 binding protein kinase alpha	NM_001033285	Mus musculus CDC42 binding protein kinase alpha (Cdc42bpa), mRNA.	Complex	1.2683	0.514338
	TC0100001704.mm.1	-	---	---	---	NONMMUT004010	Non-coding transcript identified by NONCODE: Sense No Exonic	NonCoding	1.17827	0.69369
	TC0100001705.mm.1	-	---	---	---	NONMMUT004012	Non-coding transcript identified by NONCODE: Sense No Exonic	NonCoding	1.17128	0.581872
	TC0100001706.mm.1	-	---	---	---	NONMMUT004015	Non-coding transcript identified by NONCODE: Sense No Exonic	NonCoding	1.45947	0.355671
	TC0100001707.mm.1	320404	NM_001081175	Itpkb	inositol 1,4,5-trisphosphate 3-kinase B	NM_001081175	Mus musculus inositol 1,4,5-trisphosphate 3-kinase B (Itpkb), mRNA.	Complex	1.21722	0.101872
	TC0100001708.mm.1	-	---	---	---	NONMMUT004027	Non-coding transcript identified by NONCODE: Sense No Exonic	NonCoding	1.07772	0.621946
	TC0100001709.mm.1	-	---	---	---	NONMMUT004028	Non-coding transcript identified by NONCODE: Sense No Exonic	NonCoding	1.34985	0.191141
	TC0100001710.mm.1	-	---	---	---	NONMMUT004029	Non-coding transcript identified by NONCODE: Sense No Exonic	NonCoding	1.2211	0.367358
	TC0100001711.mm.1	11545|102466761	NM_007415	Parp1	poly (ADP-ribose) polymerase family, member 1	NM_007415	Mus musculus poly (ADP-ribose) polymerase family, member 1 (Parp1), mRNA.	Complex	1.09851	0.504549
	TC0100001712.mm.1	72568	NM_001103182	Lin9	lin-9 homolog (C. elegans)	NM_001103182	Mus musculus lin-9 homolog (C. elegans) (Lin9), transcript variant 1, mRNA.	Complex	1.26443	0.32626
	TC0100001713.mm.1	170760	NM_133225	Acbd3	acyl-Coenzyme A binding domain containing 3	NM_133225	Mus musculus acyl-Coenzyme A binding domain containing 3 (Acbd3), mRNA.	Complex	1.32178	0.0838324
	TC0100001714.mm.1	-	---	---	---	KnowTID_00000354	Non-coding transcript identified by Luo, et al.	NonCoding	-1.08603	0.399347
	TC0100001715.mm.1	-	---	---	---	KnowTID_00000355	Non-coding transcript identified by Luo, et al.	NonCoding	-1.10354	0.157657
	TC0100001716.mm.1	-	---	---	---	NONMMUT004039	Non-coding transcript identified by NONCODE: Linc	NonCoding	-1.10841	0.544911
	TC0100001717.mm.1	---	ENSMUST00000181811	Gm17275	predicted gene, 17275	ENSMUST00000181811	ensembl_lincrna:known chromosome:GRCm38:1:180802568:180809483:1 gene:ENSMUSG00000097347 gene_biotype:lincRNA transcript_biotype:lincRNA	NonCoding	1.23775	0.144358
	TC0100001718.mm.1	---	ENSMUST00000097448	Gm16067	predicted gene 16067	ENSMUST00000097448	ensembl:known chromosome:GRCm38:1:180813784:180816688:1 gene:ENSMUSG00000073485 gene_biotype:antisense transcript_biotype:antisense	NonCoding	1.00884	0.91089
	TC0100001719.mm.1	---	ENSMUST00000122609	Gm24836	predicted gene, 24836	ENSMUST00000122609	ncrna:known chromosome:GRCm38:1:180832769:180832876:1 gene:ENSMUSG00000084558 gene_biotype:snRNA transcript_biotype:snRNA	NonCoding	1.07433	0.562181
	TC0100001720.mm.1	208768	NM_145943	Sde2	SDE2 telomere maintenance homolog (S. pombe)	NM_145943	Mus musculus SDE2 telomere maintenance homolog (S. pombe) (Sde2), mRNA.	Coding	1.0545	0.730017
	TC0100001721.mm.1	320202	NM_177099	Lefty2	left-right determination factor 2	NM_177099	Mus musculus left-right determination factor 2 (Lefty2), mRNA.	Complex	-1.11387	0.158676
	TC0100001722.mm.1	69051	NM_133705	Pycr2	pyrroline-5-carboxylate reductase family, member 2	NM_133705	Mus musculus pyrroline-5-carboxylate reductase family, member 2 (Pycr2), mRNA.	Complex	1.08571	0.321232
	TC0100001723.mm.1	13590	NM_010094	Lefty1	left right determination factor 1	NM_010094	Mus musculus left right determination factor 1 (Lefty1), mRNA.	Complex	-1.05837	0.444014
	TC0100001724.mm.1	208795	NM_144794	Tmem63a	transmembrane protein 63a	NM_144794	Mus musculus transmembrane protein 63a (Tmem63a), mRNA.	Complex	-1.01131	0.944755
	TC0100001725.mm.1	-	---	---	---	KnowTID_00000356	Non-coding transcript identified by Luo, et al.	NonCoding	-1.06974	0.376849
	TC0100001726.mm.1	619326	NM_001033819	9130409I23Rik	RIKEN cDNA 9130409I23 gene	NM_001033819	Mus musculus RIKEN cDNA 9130409I23 gene (9130409I23Rik), mRNA.	Coding	-2.11434	0.0410677
	TC0100001727.mm.1	-	---	---	---	NONMMUT004060	Non-coding transcript identified by NONCODE: Linc	NonCoding	-1.07569	0.34805
	TC0100001728.mm.1	-	---	---	---	KnowTID_00000357	Non-coding transcript identified by Luo, et al.	NonCoding	-1.06808	0.268029
	TC0100001729.mm.1	-	---	---	---	KnowTID_00000358	Non-coding transcript identified by Luo, et al.	NonCoding	-1.14403	0.264351
	TC0100001730.mm.1	98417	NM_030131	Cnih4	cornichon homolog 4 (Drosophila)	NM_030131	Mus musculus cornichon homolog 4 (Drosophila) (Cnih4), mRNA.	Complex	1.24658	0.0470557
	TC0100001731.mm.1	329307	XR_140477	A430110L20Rik	RIKEN cDNA A430110L20 gene	XR_140477	PREDICTED: Mus musculus RIKEN cDNA A430110L20 gene (A430110L20Rik), misc_RNA.	NonCoding	-1.1345	0.209888
	TC0100001732.mm.1	-	---	---	---	NONMMUT004076	Non-coding transcript identified by NONCODE: Linc	NonCoding	-1.16194	0.18428
	TC0100001733.mm.1	-	---	---	---	NONMMUT004080	Non-coding transcript identified by NONCODE: Linc	NonCoding	-1.05478	0.435472
	TC0100001734.mm.1	72978	NM_001160211	Cnih3	cornichon homolog 3 (Drosophila)	NM_001160211	Mus musculus cornichon homolog 3 (Drosophila) (Cnih3), transcript variant 2, mRNA.	Coding	1.00542	0.918725
	TC0100001735.mm.1	-	---	---	---	NONMMUT004083	Non-coding transcript identified by NONCODE: Sense No Exonic	NonCoding	1.0048	0.9466
	TC0100001736.mm.1	240960	XM_003688772	Dnah14	dynein, axonemal, heavy chain 14	XM_003688772	[retired] PREDICTED: Mus musculus dynein, axonemal, heavy chain 14 (Dnahc14), mRNA.	Complex	-1.03202	0.526214
	TC0100001737.mm.1	-	---	---	---	KnowTID_00000360	Non-coding transcript identified by Luo, et al.	NonCoding	1.2198	0.282029
	TC0100001738.mm.1	-	---	---	---	NONMMUT004112	Non-coding transcript identified by NONCODE: Linc	NonCoding	-1.02054	0.799539
	TC0100001739.mm.1	-	---	---	---	NONMMUT004116	Non-coding transcript identified by NONCODE: Linc	NonCoding	-1.04253	0.577087
	TC0100001740.mm.1	27058	NM_012058	Srp9	signal recognition particle 9	NM_012058	Mus musculus signal recognition particle 9 (Srp9), mRNA.	Complex	-1.01731	0.873472
	TC0100001741.mm.1	-	---	---	---	NONMMUT004119	Non-coding transcript identified by NONCODE: Sense No Exonic	NonCoding	-1.06726	0.524621
	TC0100001742.mm.1	-	---	---	---	NONMMUT004120	Non-coding transcript identified by NONCODE: Linc	NonCoding	-1.05289	0.331256
	TC0100001743.mm.1	-	---	---	---	NONMMUT004123	Non-coding transcript identified by NONCODE: Antisense	NonCoding	-1.03074	0.850174
	TC0100001744.mm.1	67330	NR_015458	1700047M11Rik	RIKEN cDNA 1700047M11 gene	NR_015458	Mus musculus RIKEN cDNA 1700047M11 gene (1700047M11Rik), long non-coding RNA.	NonCoding	-1.2168	0.175869
	TC0100001745.mm.1	209456	NM_173378	Trp53bp2	transformation related protein 53 binding protein 2	NM_173378	Mus musculus transformation related protein 53 binding protein 2 (Trp53bp2), mRNA.	Coding	1.02372	0.768526
	TC0100001746.mm.1	-	---	---	---	NONMMUT004138	Non-coding transcript identified by NONCODE: Antisense	NonCoding	1.06754	0.352803
	TC0100001747.mm.1	-	---	---	---	NONMMUT004139	Non-coding transcript identified by NONCODE: Antisense	NonCoding	-1.00494	0.948261
	TC0100001748.mm.1	-	---	---	---	NONMMUT004141	Non-coding transcript identified by NONCODE: Antisense	NonCoding	-1.21734	0.0290801
	TC0100001749.mm.1	170725	NM_001145806	Capn8	calpain 8	NM_001145806	Mus musculus calpain 8 (Capn8), transcript variant 2, mRNA.	Complex	-1.02899	0.602313
	TC0100001750.mm.1	-	---	---	---	NONMMUT004146	Non-coding transcript identified by NONCODE: Linc	NonCoding	-1.04829	0.676091
	TC0100001751.mm.1	-	---	---	---	KnowTID_00000363	Non-coding transcript identified by Luo, et al.	NonCoding	1.24001	0.379688
	TC0100001752.mm.1	96935	NM_144796	Susd4	sushi domain containing 4	NM_144796	Mus musculus sushi domain containing 4 (Susd4), mRNA.	Complex	1.07109	0.851809
	TC0100001753.mm.1	-	---	---	---	KnowTID_00000364	Non-coding transcript identified by Luo, et al.	NonCoding	-1.05986	0.531936
	TC0100001754.mm.1	53791	NM_016928	Tlr5	toll-like receptor 5	NM_016928	Mus musculus toll-like receptor 5 (Tlr5), mRNA.	Coding	-1.3861	0.114348
	TC0100001755.mm.1	108909	NM_181732	Aida	axin interactor, dorsalization associated	NM_181732	Mus musculus axin interactor, dorsalization associated (Aida), mRNA.	Complex	1.36704	0.0156891
	TC0100001756.mm.1	21339	NM_001277957	Taf1a	TATA box binding protein (Tbp)-associated factor, RNA polymerase I, A	NM_001277957	Mus musculus TATA box binding protein (Tbp)-associated factor, RNA polymerase I, A (Taf1a), transcript variant 3, mRNA.	Complex	-1.024	0.788496
	TC0100001757.mm.1	78772	NM_030175	Hhipl2	hedgehog interacting protein-like 2	NM_030175	Mus musculus hedgehog interacting protein-like 2 (Hhipl2), mRNA.	Coding	-1.2297	0.159973
	TC0100001758.mm.1	-	---	---	---	NONMMUT035365	Non-coding transcript identified by NONCODE: Sense No Exonic	NonCoding	-1.00997	0.900292
	TC0100001759.mm.1	-	---	---	---	NONMMUT004152	Non-coding transcript identified by NONCODE: Linc	NonCoding	1.07947	0.543857
	TC0100001760.mm.1	-	---	---	---	NONMMUT004153	Non-coding transcript identified by NONCODE: Linc	NonCoding	1.12713	0.453044
	TC0100001761.mm.1	-	---	---	---	NONMMUT004155	Non-coding transcript identified by NONCODE: Linc	NonCoding	1.09054	0.207725
	TC0100001762.mm.1	-	---	---	---	NONMMUT004157	Non-coding transcript identified by NONCODE: Linc	NonCoding	-1.12841	0.386705
	TC0100001763.mm.1	-	---	---	---	KnowTID_00000365	Non-coding transcript identified by Luo, et al.	NonCoding	-1.12633	0.113668
	TC0100001764.mm.1	-	---	---	---	KnowTID_00000366	Non-coding transcript identified by Luo, et al.	NonCoding	-1.138	0.0617242
	TC0100001765.mm.1	63953	NM_022019	Dusp10	dual specificity phosphatase 10	NM_022019	Mus musculus dual specificity phosphatase 10 (Dusp10), mRNA.	Coding	-1.10421	0.442933
	TC0100001766.mm.1	-	---	---	---	NONMMUT004165	Non-coding transcript identified by NONCODE: Sense No Exonic	NonCoding	-1.203	0.306174
	TC0100001767.mm.1	-	---	---	---	NONMMUT004166	Non-coding transcript identified by NONCODE: Sense No Exonic	NonCoding	-1.03631	0.786832
	TC0100001768.mm.1	-	---	---	---	NONMMUT004167	Non-coding transcript identified by NONCODE: Linc	NonCoding	1.13319	0.119053
	TC0100001769.mm.1	-	---	---	---	KnowTID_00000367	Non-coding transcript identified by Luo, et al.	NonCoding	-1.16817	0.200968
	TC0100001770.mm.1	74971	NR_040627	4930488B22Rik	RIKEN cDNA 4930488B22 gene	NR_040627	Mus musculus RIKEN cDNA 4930488B22 gene (4930488B22Rik), long non-coding RNA.	NonCoding	-1.16961	0.152493
	TC0100001771.mm.1	-	---	---	---	NONMMUT004175	Non-coding transcript identified by NONCODE: Linc	NonCoding	-1.06475	0.269295
	TC0100001772.mm.1	-	---	---	---	NONMMUT004177	Non-coding transcript identified by NONCODE: Linc	NonCoding	-1.10844	0.149357
	TC0100001773.mm.1	-	---	---	---	NONMMUT004178	Non-coding transcript identified by NONCODE: Linc	NonCoding	-1.03564	0.730255
	TC0100001774.mm.1	-	---	---	---	NONMMUT004185	Non-coding transcript identified by NONCODE: Antisense	NonCoding	-1.08471	0.327067
	TC0100001775.mm.1	-	---	---	---	NONMMUT004186	Non-coding transcript identified by NONCODE: Linc	NonCoding	-1.07981	0.301
	TC0100001776.mm.1	-	---	---	---	NONMMUT004187	Non-coding transcript identified by NONCODE: Linc	NonCoding	-1.12031	0.452987
	TC0100001777.mm.1	-	---	---	---	KnowTID_00000368	Non-coding transcript identified by Luo, et al.	NonCoding	1.08999	0.306739
	TC0100001778.mm.1	-	---	---	---	NONMMUT004191	Non-coding transcript identified by NONCODE: Linc	NonCoding	1.05645	0.443454
	TC0100001779.mm.1	98732	NM_001163754	Rab3gap2	RAB3 GTPase activating protein subunit 2	NM_001163754	Mus musculus RAB3 GTPase activating protein subunit 2 (Rab3gap2), mRNA.	Complex	-1.00259	0.990406
	TC0100001780.mm.1	-	---	---	---	NONMMUT004196	Non-coding transcript identified by NONCODE: Sense No Exonic	NonCoding	1.10212	0.532613
	TC0100001781.mm.1	100316737|100217449	NR_034044	Snora36b	small nucleolar RNA, H/ACA box 36B	NR_034044	Mus musculus small nucleolar RNA, H/ACA box 36B (Snora36b), small nucleolar RNA.	NonCoding	2.29401	0.0398318
	TC0100001782.mm.1	-	---	---	---	NONMMUT004202	Non-coding transcript identified by NONCODE: Antisense	NonCoding	-1.08527	0.469042
	TC0100001783.mm.1	69889|387211	NR_029908	Mir215	microRNA 215	NR_029908	Mus musculus microRNA 215 (Mir215), microRNA.	NonCoding	1.07159	0.536618
	TC0100001784.mm.1	387189	NR_029580	Mir194-1	microRNA 194-1	NR_029580	Mus musculus microRNA 194-1 (Mir194-1), microRNA.	NonCoding	1.05483	0.471481
	TC0100001785.mm.1	-	---	---	---	KnowTID_00000369	Non-coding transcript identified by Luo, et al.	NonCoding	-1.2291	0.052346
	TC0100001786.mm.1	23827	NM_011794	Bpnt1	bisphosphate 3-nucleotidase 1	NM_011794	Mus musculus bisphosphate 3-nucleotidase 1 (Bpnt1), mRNA.	Complex	-1.29365	0.143313
	TC0100001787.mm.1	107508	NM_029735	Eprs	glutamyl-prolyl-tRNA synthetase	NM_029735	Mus musculus glutamyl-prolyl-tRNA synthetase (Eprs), mRNA.	Complex	-1.0171	0.892676
	TC0100001788.mm.1	226781	NM_001033286	Slc30a10	solute carrier family 30, member 10	NM_001033286	Mus musculus solute carrier family 30, member 10 (Slc30a10), mRNA.	Complex	-1.92038	0.118791
	TC0100001789.mm.1	114668	NR_033600	5033404E19Rik	NSA2 ribosome biogenesis homolog pseudogene	NR_033600	Mus musculus RIKEN cDNA 5033404E19 gene (5033404E19Rik), non-coding RNA.	NonCoding	1.09198	0.308604
	TC0100001790.mm.1	-	---	---	---	---	---	---	-1.19367	0.611738
	TC0100001791.mm.1	-	---	---	---	NONMMUT004215	Non-coding transcript identified by NONCODE: Linc	NonCoding	1.08489	0.584198
	TC0100001792.mm.1	-	---	---	---	NONMMUT004216	Non-coding transcript identified by NONCODE: Linc	NonCoding	-1.01168	0.892569
	TC0100001793.mm.1	---	ENSMUST00000158738	Gm23821	predicted gene, 23821	ENSMUST00000158738	ncrna:known chromosome:GRCm38:1:186123201:186123306:1 gene:ENSMUSG00000089363 gene_biotype:rRNA transcript_biotype:rRNA	NonCoding	1.15609	0.188452
	TC0100001794.mm.1	-	---	---	---	KnowTID_00000371	Non-coding transcript identified by Luo, et al.	NonCoding	-1.02493	0.840263
	TC0100001795.mm.1	-	---	---	---	NONMMUT004222	Non-coding transcript identified by NONCODE: Linc	NonCoding	-1.04635	0.426529
	TC0100001796.mm.1	---	ENSMUST00000158420	Gm26169	predicted gene, 26169	ENSMUST00000158420	ncrna:known chromosome:GRCm38:1:186676742:186676876:1 gene:ENSMUSG00000089045 gene_biotype:snoRNA transcript_biotype:snoRNA	NonCoding	-1.18424	0.277187
	TC0100001797.mm.1	-	---	---	---	NONMMUT004242	Non-coding transcript identified by NONCODE: Linc	NonCoding	1.03079	0.743752
	TC0100001798.mm.1	77189	ENSMUST00000180869	A430105J06Rik	RIKEN cDNA A430105J06 gene	ENSMUST00000180869	ensembl_lincrna:known chromosome:GRCm38:1:186749396:186752921:1 gene:ENSMUSG00000097784 gene_biotype:lincRNA transcript_biotype:lincRNA	NonCoding	1.0704	0.578522
	TC0100001799.mm.1	-	---	---	---	KnowTID_00000373	Non-coding transcript identified by Luo, et al.	NonCoding	-1.06156	0.300688
	TC0100001800.mm.1	---	ENSMUST00000180973	Gm3809	predicted gene 3809	ENSMUST00000180973	havana:known chromosome:GRCm38:1:186960508:186961513:1 gene:ENSMUSG00000097935 gene_biotype:pseudogene transcript_biotype:processed_pseudogene	Pseudogene	-1.05769	0.608225
	TC0100001801.mm.1	110957	NM_033077	D1Pas1	DNA segment, Chr 1, Pasteur Institute 1	NM_033077	Mus musculus DNA segment, Chr 1, Pasteur Institute 1 (D1Pas1), mRNA.	Coding	1.08663	0.546082
	TC0100001802.mm.1	-	---	---	---	NONMMUT004251	Non-coding transcript identified by NONCODE: Antisense,Sense No Exonic	NonCoding	1.08282	0.596289
	TC0100001803.mm.1	69308	NR_040554	1700007P06Rik	RIKEN cDNA 1700007P06 gene	NR_040554	Mus musculus RIKEN cDNA 1700007P06 gene (1700007P06Rik), long non-coding RNA.	NonCoding	1.01417	0.887727
	TC0100001804.mm.1	67769|100862400	NM_026367	Gpatch2	G patch domain containing 2	NM_026367	Mus musculus G patch domain containing 2 (Gpatch2), mRNA.	Complex	-1.03266	0.727153
	TC0100001805.mm.1	-	---	---	---	KnowTID_00000374	Non-coding transcript identified by Luo, et al.	NonCoding	1.05914	0.60004
	TC0100001806.mm.1	26381	NM_001243792	Esrrg	estrogen-related receptor gamma	NM_001243792	Mus musculus estrogen-related receptor gamma (Esrrg), transcript variant 2, mRNA.	Complex	-1.22935	0.397679
	TC0100001808.mm.1	-	---	---	---	NONMMUT004271	Non-coding transcript identified by NONCODE: Sense No Exonic	NonCoding	-1.42478	0.363251
	TC0100001809.mm.1	-	---	---	---	NONMMUT004272	Non-coding transcript identified by NONCODE: Sense No Exonic	NonCoding	-1.43354	0.564131
	TC0100001810.mm.1	-	---	---	---	NONMMUT004274	Non-coding transcript identified by NONCODE: Sense No Exonic	NonCoding	-1.04994	0.666553
	TC0100001811.mm.1	-	---	---	---	NONMMUT004275	Non-coding transcript identified by NONCODE: Sense No Exonic	NonCoding	-1.17095	0.387763
	TC0100001812.mm.1	22283	NM_021408	Ush2a	Usher syndrome 2A (autosomal recessive, mild)	NM_021408	Mus musculus Usher syndrome 2A (autosomal recessive, mild) (Ush2a), mRNA.	Complex	-1.0724	0.336671
	TC0100001813.mm.1	-	---	---	---	NONMMUT004277	Non-coding transcript identified by NONCODE: Sense No Exonic	NonCoding	1.02485	0.75613
	TC0100001814.mm.1	---	ENSMUST00000122601	Gm25269	predicted gene, 25269	ENSMUST00000122601	ncrna:known chromosome:GRCm38:1:188760476:188760579:1 gene:ENSMUSG00000084550 gene_biotype:snRNA transcript_biotype:snRNA	NonCoding	-1.06786	0.311344
	TC0100001815.mm.1	-	---	---	---	NONMMUT004282	Non-coding transcript identified by NONCODE: Antisense	NonCoding	1.09133	0.409843
	TC0100001816.mm.1	-	---	---	---	NONMMUT004283	Non-coding transcript identified by NONCODE: Antisense	NonCoding	1.04647	0.627839
	TC0100001817.mm.1	-	---	---	---	KnowTID_00000375	Non-coding transcript identified by Luo, et al.	NonCoding	-1.08585	0.221165
	TC0100001818.mm.1	-	---	---	---	NONMMUT004288	Non-coding transcript identified by NONCODE: Antisense	NonCoding	1.01398	0.856439
	TC0100001819.mm.1	---	ENSMUST00000180257	Gm24092	predicted gene, 24092	ENSMUST00000180257	ncrna:known chromosome:GRCm38:1:189393350:189393470:1 gene:ENSMUSG00000093791 gene_biotype:miRNA transcript_biotype:miRNA	NonCoding	-1.04944	0.650884
	TC0100001820.mm.1	-	---	---	---	NONMMUT004290	Non-coding transcript identified by NONCODE: Linc	NonCoding	-1.06004	0.3543
	TC0100001821.mm.1	19250	NM_008976	Ptpn14	protein tyrosine phosphatase, non-receptor type 14	NM_008976	Mus musculus protein tyrosine phosphatase, non-receptor type 14 (Ptpn14), mRNA.	Complex	1.22481	0.210248
	TC0100001822.mm.1	-	---	---	---	NONMMUT004296	Non-coding transcript identified by NONCODE: Sense No Exonic	NonCoding	-1.02641	0.731158
	TC0100001823.mm.1	-	---	---	---	NONMMUT004301	Non-coding transcript identified by NONCODE: Antisense	NonCoding	1.0378	0.5731
	TC0100001824.mm.1	-	---	---	---	NONMMUT004305	Non-coding transcript identified by NONCODE: Linc	NonCoding	-1.18582	0.219225
	TC0100001825.mm.1	---	ENSMUST00000110279	Gm17566	predicted gene, 17566	ENSMUST00000110279	havana:known chromosome:GRCm38:1:190170296:190217276:1 gene:ENSMUSG00000079045 gene_biotype:antisense transcript_biotype:antisense	NonCoding	-2.22971	0.0442081
	TC0100001826.mm.1	-	---	---	---	NONMMUT004323	Non-coding transcript identified by NONCODE: Linc	NonCoding	-1.59122	0.177694
	TC0100001827.mm.1	-	---	---	---	KnowTID_00000376	Non-coding transcript identified by Luo, et al.	NonCoding	-1.16699	0.0473063
	TC0100001828.mm.1	-	---	---	---	NONMMUT004329	Non-coding transcript identified by NONCODE: Linc	NonCoding	-1.03389	0.579523
	TC0100001829.mm.1	-	---	---	---	NONMMUT004330	Non-coding transcript identified by NONCODE: Linc	NonCoding	-1.09944	0.200624
	TC0100001830.mm.1	-	---	---	---	NONMMUT004332	Non-coding transcript identified by NONCODE: Linc	NonCoding	-1.05039	0.547138
	TC0100001831.mm.1	52477	NM_001199020	Angel2	angel homolog 2 (Drosophila)	NM_001199020	Mus musculus angel homolog 2 (Drosophila) (Angel2), transcript variant 2, mRNA.	Complex	1.06433	0.533554
	TC0100001832.mm.1	-	---	---	---	NONMMUT004339	Non-coding transcript identified by NONCODE: Linc	NonCoding	1.05171	0.668623
	TC0100001833.mm.1	100125339	NR_027298	A230020J21Rik	RIKEN cDNA A230020J21 gene	NR_027298	Mus musculus RIKEN cDNA A230020J21 gene (A230020J21Rik), long non-coding RNA.	Complex	1.01407	0.832272
	TC0100001834.mm.1	75558	NM_029336	Spata45	spermatogenesis associated 45	NM_029336	Mus musculus spermatogenesis associated 45 (Spata45), mRNA.	Coding	1.05376	0.366212
	TC0100001835.mm.1	-	---	---	---	NONMMUT004345	Non-coding transcript identified by NONCODE: Antisense	NonCoding	1.19445	0.332159
	TC0100001836.mm.1	381318	NM_198654	Nsl1	NSL1, MIND kinetochore complex component, homolog (S. cerevisiae)	NM_198654	Mus musculus NSL1, MIND kinetochore complex component, homolog (S. cerevisiae) (Nsl1), mRNA.	Coding	1.13287	0.346074
	TC0100001837.mm.1	381319	NM_030060	Batf3	basic leucine zipper transcription factor, ATF-like 3	NM_030060	Mus musculus basic leucine zipper transcription factor, ATF-like 3 (Batf3), mRNA.	Complex	1.0158	0.822026
	TC0100001838.mm.1	---	ENSMUST00000157836	Gm24748	predicted gene, 24748	ENSMUST00000157836	ncrna:known chromosome:GRCm38:1:191196906:191197013:1 gene:ENSMUSG00000088461 gene_biotype:misc_RNA transcript_biotype:misc_RNA	NonCoding	-1.0038	0.944278
	TC0100001839.mm.1	100504360	XR_140481	D730003I15Rik	RIKEN cDNA D730003I15 gene	XR_140481	[retired] PREDICTED: Mus musculus RIKEN cDNA D730003I15 gene (D730003I15Rik), misc_RNA.	NonCoding	-1.20612	0.414979
	TC0100001840.mm.1	-	---	---	---	KnowTID_00000377	Non-coding transcript identified by Luo, et al.	NonCoding	-1.15452	0.184144
	TC0100001841.mm.1	-	---	---	---	KnowTID_00000378	Non-coding transcript identified by Luo, et al.	NonCoding	-1.02949	0.730899
	TC0100001842.mm.1	-	---	---	---	NONMMUT004360	Non-coding transcript identified by NONCODE: Linc	NonCoding	-1.00355	0.963228
	TC0100001843.mm.1	-	---	---	---	XR_140482	[retired] PREDICTED: uncharacterized LOC100861628 (LOC100861628), miscRNA.	NonCoding	1.19308	0.0581803
	TC0100001844.mm.1	66950	NM_025864	Tmem206	transmembrane protein 206	NM_025864	Mus musculus transmembrane protein 206 (Tmem206), mRNA.	Coding	1.11091	0.364734
	TC0100001845.mm.1	-	---	---	---	NONMMUT004361	Non-coding transcript identified by NONCODE: Antisense	NonCoding	-1.07951	0.364105
	TC0100001846.mm.1	-	---	---	---	NONMMUT004365	Non-coding transcript identified by NONCODE: Linc	NonCoding	-1.09648	0.535981
	TC0100001847.mm.1	-	---	---	---	KnowTID_00000379	Non-coding transcript identified by Luo, et al.	NonCoding	-1.04944	0.719376
	TC0100001848.mm.1	-	---	---	---	NONMMUT004369	Non-coding transcript identified by NONCODE: Linc	NonCoding	1.01104	0.900307
	TC0100001849.mm.1	-	---	---	---	NONMMUT004373	Non-coding transcript identified by NONCODE: Linc	NonCoding	-1.07009	0.375023
	TC0100001850.mm.1	-	---	---	---	NONMMUT004374	Non-coding transcript identified by NONCODE: Linc	NonCoding	-1.08083	0.229456
	TC0100001851.mm.1	-	---	---	---	NONMMUT004375	Non-coding transcript identified by NONCODE: Linc	NonCoding	-1.20521	0.046191
	TC0100001852.mm.1	-	---	---	---	KnowTID_00000380	Non-coding transcript identified by Luo, et al.	NonCoding	1.13558	0.487939
	TC0100001853.mm.1	77065	NM_178632	Ints7	integrator complex subunit 7	NM_178632	Mus musculus integrator complex subunit 7 (Ints7), mRNA.	Complex	-1.09103	0.581705
	TC0100001854.mm.1	-	---	---	---	NONMMUT004384	Non-coding transcript identified by NONCODE: Sense No Exonic	NonCoding	1.35254	0.363793
	TC0100001855.mm.1	226856	NM_001134829	Lpgat1	lysophosphatidylglycerol acyltransferase 1	NM_001134829	Mus musculus lysophosphatidylglycerol acyltransferase 1 (Lpgat1), transcript variant 1, mRNA.	Complex	-1.36926	0.165892
	TC0100001856.mm.1	-	---	---	---	NONMMUT004387	Non-coding transcript identified by NONCODE: Sense No Exonic	NonCoding	-1.3887	0.0275322
	TC0100001857.mm.1	66788	uc007ecv.1	5430414B12Rik	RIKEN cDNA 5430414B12 gene	uc007ecv.1	Mus musculus adult male hippocampus cDNA, RIKEN full-length enriched library, clone:2900001L02 product:unclassifiable, full insert sequence.	NonCoding	1.22057	0.139297
	TC0100001858.mm.1	18005	NM_010892	Nek2	NIMA (never in mitosis gene a)-related expressed kinase 2	NM_010892	Mus musculus NIMA (never in mitosis gene a)-related expressed kinase 2 (Nek2), mRNA.	Complex	1.07028	0.518244
	TC0100001859.mm.1	22782	NM_009579	Slc30a1	solute carrier family 30 (zinc transporter), member 1	NM_009579	Mus musculus solute carrier family 30 (zinc transporter), member 1 (Slc30a1), mRNA.	Complex	-1.60473	0.075623
	TC0100001860.mm.1	74023	NM_001177900	Rd3	retinal degeneration 3	NM_001177900	Mus musculus retinal degeneration 3 (Rd3), transcript variant 2, mRNA.	Coding	-1.08009	0.277619
	TC0100001861.mm.1	---	ENSMUST00000181127	Gm26879	predicted gene, 26879	ENSMUST00000181127	ensembl_lincrna:known chromosome:GRCm38:1:192092372:192099630:1 gene:ENSMUSG00000097089 gene_biotype:lincRNA transcript_biotype:lincRNA	NonCoding	1.00268	0.972677
	TC0100001862.mm.1	100038712	NR_033536	Gm10516	predicted gene 10516	NR_033536	Mus musculus predicted gene 10516 (Gm10516), long non-coding RNA.	NonCoding	1.00357	0.957033
	TC0100001863.mm.1	16510	NM_001038607	Kcnh1	potassium voltage-gated channel, subfamily H (eag-related), member 1	NM_001038607	Mus musculus potassium voltage-gated channel, subfamily H (eag-related), member 1 (Kcnh1), transcript variant 2, mRNA.	Complex	1.15023	0.193994
	TC0100001864.mm.1	-	---	---	---	uc029qvh.1	Mus musculus non-coding RNA, oocyte_clustered_small_RNA443, complete sequence.	NonCoding	1.13087	0.607571
	TC0100001865.mm.1	---	ENSMUST00000082947	Gm22265	predicted gene, 22265	ENSMUST00000082947	ncrna:known chromosome:GRCm38:1:192745571:192745686:1 gene:ENSMUSG00000094131 gene_biotype:snRNA transcript_biotype:snRNA	NonCoding	1.14873	0.299449
	TC0100001866.mm.1	73455	NR_040468	1700065J18Rik	RIKEN cDNA 1700065J18 gene	NR_040468	Mus musculus RIKEN cDNA 1700065J18 gene (1700065J18Rik), long non-coding RNA.	NonCoding	1.05269	0.436916
	TC0100001867.mm.1	100503471	ENSMUST00000159407	Gm15867	predicted gene 15867	ENSMUST00000159407	havana:known chromosome:GRCm38:1:192854928:192856466:1 gene:ENSMUSG00000089812 gene_biotype:antisense transcript_biotype:antisense	NonCoding	1.42555	0.100978
	TC0100001869.mm.1	---	ENSMUST00000162454	Gm15872	predicted gene 15872	ENSMUST00000162454	havana:known chromosome:GRCm38:1:193187375:193192011:1 gene:ENSMUSG00000090080 gene_biotype:antisense transcript_biotype:antisense	NonCoding	-1.00766	0.910399
	TC0100001870.mm.1	---	ENSMUST00000159273	4930570N18Rik	RIKEN cDNA 4930570N18 gene	ENSMUST00000159273	havana:known chromosome:GRCm38:1:193203039:193226208:1 gene:ENSMUSG00000089683 gene_biotype:antisense transcript_biotype:antisense	NonCoding	-1.12834	0.331692
	TC0100001871.mm.1	16780|69783	NM_001277928	Lamb3	laminin, beta 3	NM_001277928	Mus musculus laminin, beta 3 (Lamb3), transcript variant 2, mRNA.	Complex	1.58421	0.12921
	TC0100001872.mm.1	-	---	---	---	XR_104635	[retired] PREDICTED: predicted gene, 19753, transcript variant 1 (Gm19753), miscRNA.	NonCoding	1.0398	0.649959
	TC0100001873.mm.1	-	---	---	---	NONMMUT004450	Non-coding transcript identified by NONCODE: Linc	NonCoding	-1.19293	0.299897
	TC0100001874.mm.1	-	---	---	---	NONMMUT004454	Non-coding transcript identified by NONCODE: Linc	NonCoding	1.11239	0.434217
	TC0100001875.mm.1	-	---	---	---	KnowTID_00000382	Non-coding transcript identified by Luo, et al.	NonCoding	-1.03558	0.621573
	TC0100001876.mm.1	-	---	---	---	NONMMUT004459	Non-coding transcript identified by NONCODE: Linc	NonCoding	1.03082	0.748856
	TC0100001877.mm.1	18845	NM_008882	Plxna2	plexin A2	NM_008882	Mus musculus plexin A2 (Plxna2), mRNA.	Complex	1.35128	0.0338638
	TC0100001878.mm.1	-	---	---	---	NONMMUT004480	Non-coding transcript identified by NONCODE: Sense No Exonic	NonCoding	1.83397	0.0403048
	TC0100001879.mm.1	-	---	---	---	NONMMUT004483	Non-coding transcript identified by NONCODE: Sense No Exonic	NonCoding	1.57028	0.124404
	TC0100001880.mm.1	100628615	NR_039539	Mir3962	microRNA 3962	NR_039539	Mus musculus microRNA 3962 (Mir3962), microRNA.	NonCoding	1.44473	0.0117783
	TC0100001881.mm.1	---	ENSMUST00000122682	Gm23885	predicted gene, 23885	ENSMUST00000122682	ncrna:known chromosome:GRCm38:1:194858657:194858950:1 gene:ENSMUSG00000084631 gene_biotype:misc_RNA transcript_biotype:misc_RNA	NonCoding	-1.20879	0.166444
	TC0100001882.mm.1	12490	NM_001111059	Cd34	CD34 antigen	NM_001111059	Mus musculus CD34 antigen (Cd34), transcript variant 1, mRNA.	Complex	1.5042	0.189815
	TC0100001883.mm.1	723963|387224|320977	NR_015566	A330023F24Rik	RIKEN cDNA A330023F24 gene	NR_015566	Mus musculus RIKEN cDNA A330023F24 gene (A330023F24Rik), long non-coding RNA.	NonCoding	-1.01083	0.935942
	TC0100001884.mm.1	-	---	---	---	KnowTID_00000383	Non-coding transcript identified by Luo, et al.	NonCoding	1.39481	0.0689112
	TC0100001885.mm.1	-	---	---	---	KnowTID_00000384	Non-coding transcript identified by Luo, et al.	NonCoding	1.29831	0.197791
	TC0100001886.mm.1	-	---	---	---	NONMMUT004510	Non-coding transcript identified by NONCODE: Antisense	NonCoding	1.24186	0.112427
	TC0100001887.mm.1	-	---	---	---	NONMMUT004512	Non-coding transcript identified by NONCODE: Linc	NonCoding	-1.12839	0.512177
	TC0100001888.mm.1	---	ENSMUST00000178897	Gm24802	predicted gene, 24802	ENSMUST00000178897	ncrna:known chromosome:GRCm38:1:195228278:195228398:1 gene:ENSMUSG00000093823 gene_biotype:miRNA transcript_biotype:miRNA	NonCoding	-1.03136	0.764565
	TC0100001889.mm.1	497097	NM_001011874	Xkr4	X Kell blood group precursor related family member 4	NM_001011874	Mus musculus X Kell blood group precursor related family member 4 (Xkr4), mRNA.	Complex	-1.10096	0.296934
	TC0100001890.mm.1	-	---	---	---	NONMMUT000004	Non-coding transcript identified by NONCODE: Sense No Exonic	NonCoding	-1.17746	0.0600896
	TC0100001891.mm.1	-	---	---	---	NONMMUT000005	Non-coding transcript identified by NONCODE: Sense No Exonic	NonCoding	1.01625	0.871528
	TC0100001892.mm.1	-	---	---	---	NONMMUT000006	Non-coding transcript identified by NONCODE: Sense No Exonic	NonCoding	-1.15819	0.0335795
	TC0100001893.mm.1	-	---	---	---	NONMMUT000007	Non-coding transcript identified by NONCODE: Sense No Exonic	NonCoding	1.02384	0.792559
	TC0100001894.mm.1	-	---	---	---	NONMMUT000008	Non-coding transcript identified by NONCODE: Sense No Exonic	NonCoding	-1.09346	0.37414
	TC0100001895.mm.1	-	---	---	---	NONMMUT000010	Non-coding transcript identified by NONCODE: Sense No Exonic	NonCoding	-1.07999	0.245452
	TC0100001896.mm.1	-	---	---	---	NONMMUT000011	Non-coding transcript identified by NONCODE: Sense No Exonic	NonCoding	-1.09355	0.416712
	TC0100001897.mm.1	100503874	XR_104537	Gm19938	predicted gene, 19938	XR_104537	[retired] PREDICTED: Mus musculus predicted gene, 19938 (Gm19938), misc_RNA.	NonCoding	-1.0044	0.942018
	TC0100001898.mm.1	-	---	---	---	KnowTID_00000385	Non-coding transcript identified by Luo, et al.	NonCoding	-1.06996	0.305321
	TC0100001899.mm.1	---	ENSMUST00000157708	Gm22848	predicted gene, 22848	ENSMUST00000157708	ncrna:known chromosome:GRCm38:1:3783876:3783933:-1 gene:ENSMUSG00000088333 gene_biotype:snRNA transcript_biotype:snRNA	NonCoding	1.10893	0.276884
	TC0100001900.mm.1	-	---	---	---	KnowTID_00000386	Non-coding transcript identified by Luo, et al.	NonCoding	-1.02883	0.790412
	TC0100001901.mm.1	-	---	---	---	NONMMUT000020	Non-coding transcript identified by NONCODE: Linc	NonCoding	1.23533	0.0259119
	TC0100001902.mm.1	-	---	---	---	NONMMUT000021	Non-coding transcript identified by NONCODE: Linc	NonCoding	-1.05964	0.629279
	TC0100001903.mm.1	-	---	---	---	NONMMUT000022	Non-coding transcript identified by NONCODE: Linc	NonCoding	-1.0172	0.905144
	TC0100001904.mm.1	19888	NM_001195662	Rp1	retinitis pigmentosa 1 (human)	NM_001195662	Mus musculus retinitis pigmentosa 1 (human) (Rp1), transcript variant 2, mRNA.	Complex	1.10742	0.473413
	TC0100001905.mm.1	20671	NM_001289464	Sox17	SRY (sex determining region Y)-box 17	NM_001289464	Mus musculus SRY (sex determining region Y)-box 17 (Sox17), transcript variant 2, mRNA.	Coding	1.00601	0.960216
	TC0100001906.mm.1	-	---	---	---	KnowTID_00000387	Non-coding transcript identified by Luo, et al.	NonCoding	-1.01763	0.778391
	TC0100001907.mm.1	---	ENSMUST00000182774	Gm6085	predicted gene 6085	ENSMUST00000182774	havana:known chromosome:GRCm38:1:4687934:4689403:-1 gene:ENSMUSG00000098104 gene_biotype:pseudogene transcript_biotype:processed_pseudogene	Pseudogene	-1.17945	0.192148
	TC0100001908.mm.1	---	ENSMUST00000157375	Gm25493	predicted gene, 25493	ENSMUST00000157375	ncrna:known chromosome:GRCm38:1:4723277:4723379:-1 gene:ENSMUSG00000088000 gene_biotype:snRNA transcript_biotype:snRNA	NonCoding	-1.02387	0.687279
	TC0100001909.mm.1	27395	NM_001177658	Mrpl15	mitochondrial ribosomal protein L15	NM_001177658	Mus musculus mitochondrial ribosomal protein L15 (Mrpl15), transcript variant 1, mRNA.	Ribosomal	-1.47214	0.219546
	TC0100001910.mm.1	-	---	---	---	NONMMUT000034	Non-coding transcript identified by NONCODE: Sense No Exonic	NonCoding	-1.16649	0.423986
	TC0100001911.mm.1	-	---	---	---	XR_104535	[retired] PREDICTED: predicted gene, 19860, transcript variant 2 (Gm19860), miscRNA.	NonCoding	-1.14227	0.715448
	TC0100001912.mm.1	-	---	---	---	NONMMUT000038	Non-coding transcript identified by NONCODE: Antisense	NonCoding	-1.2291	0.10097
	TC0100001913.mm.1	---	ENSMUST00000078030	Gm6104	predicted gene 6104	ENSMUST00000078030	ensembl:known chromosome:GRCm38:1:4879202:4880669:-1 gene:ENSMUSG00000062588 gene_biotype:protein_coding transcript_biotype:protein_coding	Coding	1.88397	0.140519
	TC0100001914.mm.1	58175	NM_001177795	Rgs20	regulator of G-protein signaling 20	NM_001177795	Mus musculus regulator of G-protein signaling 20 (Rgs20), transcript variant 1, mRNA.	Complex	1.00095	0.98531
	TC0100001915.mm.1	---	ENSMUST00000168963	Gm17100	predicted gene 17100	ENSMUST00000168963	havana:known chromosome:GRCm38:1:4927028:4927299:-1 gene:ENSMUSG00000091305 gene_biotype:pseudogene transcript_biotype:processed_pseudogene	Complex	-1.02649	0.860709
	TC0100001916.mm.1	-	---	---	---	NONMMUT000043	Non-coding transcript identified by NONCODE: Sense No Exonic	NonCoding	-1.12114	0.309837
	TC0100001917.mm.1	-	---	---	---	KnowTID_00000388	Non-coding transcript identified by Luo, et al.	NonCoding	1.06744	0.672976
	TC0100001918.mm.1	---	ENSMUST00000175274	Gm22463	predicted gene, 22463	ENSMUST00000175274	ncrna:known chromosome:GRCm38:1:5644645:5644745:-1 gene:ENSMUSG00000093015 gene_biotype:miRNA transcript_biotype:miRNA	NonCoding	-1.11309	0.140865
	TC0100001919.mm.1	-	---	---	---	KnowTID_00000389	Non-coding transcript identified by Luo, et al.	NonCoding	-1.05932	0.614125
	TC0100001920.mm.1	226304	NM_010342	Npbwr1	neuropeptides B/W receptor 1	NM_010342	Mus musculus neuropeptides B/W receptor 1 (Npbwr1), mRNA.	Coding	-1.06301	0.650886
	TC0100001921.mm.1	-	---	---	---	NONMMUT000053	Non-coding transcript identified by NONCODE: Linc	NonCoding	-1.16723	0.131044
	TC0100001922.mm.1	---	ENSMUST00000159618	4732440D04Rik	RIKEN cDNA 4732440D04 gene	ENSMUST00000159618	havana:putative chromosome:GRCm38:1:6213293:6214590:-1 gene:ENSMUSG00000090031 gene_biotype:antisense transcript_biotype:antisense	NonCoding	1.24047	0.104358
	TC0100001923.mm.1	---	ENSMUST00000097832	4732440D04Rik	RIKEN cDNA 4732440D04 gene	ENSMUST00000097832	ensembl:known chromosome:GRCm38:1:6214612:6215292:-1 gene:ENSMUSG00000073741 gene_biotype:protein_coding transcript_biotype:protein_coding	Coding	-1.02219	0.783762
	TC0100001924.mm.1	-	---	---	---	NONMMUT000062	Non-coding transcript identified by NONCODE: Antisense	NonCoding	1.0818	0.413245
	TC0100001925.mm.1	-	---	---	---	NONMMUT000064	Non-coding transcript identified by NONCODE: Linc	NonCoding	-1.07442	0.377002
	TC0100001926.mm.1	-	---	---	---	KnowTID_00000390	Non-coding transcript identified by Luo, et al.	NonCoding	-1.07279	0.287478
	TC0100001927.mm.1	---	ENSMUST00000182051	Gm26983	predicted gene, 26983	ENSMUST00000182051	havana:known chromosome:GRCm38:1:7136199:7136586:-1 gene:ENSMUSG00000098201 gene_biotype:pseudogene transcript_biotype:processed_pseudogene	Complex	1.61858	0.0919722
	TC0100001928.mm.1	---	ENSMUST00000181554	Gm26901	predicted gene, 26901	ENSMUST00000181554	ensembl_lincrna:known chromosome:GRCm38:1:7349406:7397801:-1 gene:ENSMUSG00000097797 gene_biotype:lincRNA transcript_biotype:lincRNA	NonCoding	1.23724	0.299138
	TC0100001929.mm.1	-	---	---	---	KnowTID_00000392	Non-coding transcript identified by Luo, et al.	NonCoding	1.16779	0.583552
	TC0100001930.mm.1	-	---	---	---	uc029qmr.1	Mus musculus non-coding RNA, oocyte_clustered_small_RNA443, complete sequence.	NonCoding	1.13197	0.590385
	TC0100001932.mm.1	71096	NM_027671	Sntg1	syntrophin, gamma 1	NM_027671	Mus musculus syntrophin, gamma 1 (Sntg1), transcript variant 1, mRNA.	Complex	-1.00993	0.860667
	TC0100001933.mm.1	-	---	---	---	NONMMUT000085	Non-coding transcript identified by NONCODE: Sense No Exonic	NonCoding	1.0283	0.744055
	TC0100001934.mm.1	---	ENSMUST00000140995	Gm16284	predicted gene 16284	ENSMUST00000140995	havana:known chromosome:GRCm38:1:8468426:8468825:-1 gene:ENSMUSG00000086235 gene_biotype:pseudogene transcript_biotype:processed_pseudogene	Complex	1.02777	0.871452
	TC0100001935.mm.1	---	ENSMUST00000103887	Gm23358	predicted gene, 23358	ENSMUST00000103887	ncrna:known chromosome:GRCm38:1:8588615:8588724:-1 gene:ENSMUSG00000093970 gene_biotype:miRNA transcript_biotype:miRNA	NonCoding	1.06854	0.505953
	TC0100001936.mm.1	-	---	---	---	NONMMUT000089	Non-coding transcript identified by NONCODE: Sense No Exonic	NonCoding	-1.13525	0.230024
	TC0100001937.mm.1	---	ENSMUST00000119877	Gm15452	predicted gene 15452	ENSMUST00000119877	havana:known chromosome:GRCm38:1:8791923:8792162:-1 gene:ENSMUSG00000084353 gene_biotype:pseudogene transcript_biotype:processed_pseudogene	Complex	-1.11872	0.809592
	TC0100001938.mm.1	---	ENSMUST00000151704	Gm6152	predicted gene 6152	ENSMUST00000151704	havana:known chromosome:GRCm38:1:8855928:8856267:-1 gene:ENSMUSG00000086195 gene_biotype:pseudogene transcript_biotype:processed_pseudogene	Complex	1.11834	0.291723
	TC0100001939.mm.1	---	ENSMUST00000085919	Gm7493	predicted gene 7493	ENSMUST00000085919	havana:known chromosome:GRCm38:1:8962996:8963621:-1 gene:ENSMUSG00000066693 gene_biotype:pseudogene transcript_biotype:processed_pseudogene	Complex	-1.12646	0.32447
	TC0100001940.mm.1	-	---	---	---	NONMMUT000097	Non-coding transcript identified by NONCODE: Sense No Exonic	NonCoding	1.09897	0.152432
	TC0100001941.mm.1	-	---	---	---	NONMMUT000100	Non-coding transcript identified by NONCODE: Antisense,Sense No Exonic	NonCoding	-1.18977	0.18483
	TC0100001942.mm.1	72481	NR_015470	2610203C22Rik	RIKEN cDNA 2610203C22 gene	NR_015470	Mus musculus RIKEN cDNA 2610203C22 gene (2610203C22Rik), long non-coding RNA.	Complex	-1.01181	0.907465
	TC0100001943.mm.1	17864	NM_008651	Mybl1	myeloblastosis oncogene-like 1	NM_008651	Mus musculus myeloblastosis oncogene-like 1 (Mybl1), transcript variant 1, mRNA.	Complex	1.27329	0.368582
	TC0100001944.mm.1	70675	NM_173443	Vcpip1	valosin containing protein (p97)/p47 complex interacting protein 1	NM_173443	Mus musculus valosin containing protein (p97)/p47 complex interacting protein 1 (Vcpip1), mRNA.	Complex	1.06694	0.627584
	TC0100001945.mm.1	620986	XM_885368	Gm6195	predicted pseudogene 6195	XM_885368	PREDICTED: Mus musculus predicted pseudogene 6195 (Gm6195), mRNA.	Pseudogene	-1.07716	0.733591
	TC0100001946.mm.1	---	ENSMUST00000158291	Gm22607	predicted gene, 22607	ENSMUST00000158291	ncrna:known chromosome:GRCm38:1:9834498:9834602:-1 gene:ENSMUSG00000088916 gene_biotype:snRNA transcript_biotype:snRNA	NonCoding	-1.32483	0.0540573
	TC0100001947.mm.1	73824	NR_024067	Snhg6	small nucleolar RNA host gene 6	NR_024067	Mus musculus small nucleolar RNA host gene 6 (Snhg6), long non-coding RNA.	NonCoding	1.16655	0.440799
	TC0100001948.mm.1	266793	NR_004410	Snord87	small nucleolar RNA, C/D box 87	NR_004410	Mus musculus small nucleolar RNA, C/D box 87 (Snord87), small nucleolar RNA.	NonCoding	2.35654	0.0400066
	TC0100001949.mm.1	100039596|100038398	NM_001285425	Tcf24	transcription factor 24	NM_001285425	Mus musculus transcription factor 24 (Tcf24), mRNA.	Complex	-1.27542	0.222213
	TC0100001950.mm.1	69312	NM_027033	Ppp1r42	protein phosphatase 1, regulatory subunit 42	NM_027033	[retired] Mus musculus protein phosphatase 1, regulatory subunit 42 (Ppp1r42), transcript variant 1, mRNA.	Complex	-1.07805	0.312531
	TC0100001951.mm.1	---	ENSMUST00000179194	Gm24674	predicted gene, 24674	ENSMUST00000179194	ncrna:known chromosome:GRCm38:1:10009814:10009917:-1 gene:ENSMUSG00000095780 gene_biotype:snRNA transcript_biotype:snRNA	NonCoding	-1.02774	0.740568
	TC0100001952.mm.1	26754	NM_001277101	Cops5	COP9 (constitutive photomorphogenic) homolog, subunit 5 (Arabidopsis thaliana)	NM_001277101	Mus musculus COP9 (constitutive photomorphogenic) homolog, subunit 5 (Arabidopsis thaliana) (Cops5), transcript variant 2, mRNA.	Complex	1.20684	0.15554
	TC0100001953.mm.1	-	---	---	---	NONMMUT000135	Non-coding transcript identified by NONCODE: Antisense	NonCoding	-1.0536	0.486943
	TC0100001954.mm.1	-	---	---	---	NONMMUT000137	Non-coding transcript identified by NONCODE: Antisense	NonCoding	1.02833	0.784239
	TC0100001955.mm.1	211673	NM_001102430	Arfgef1	ADP-ribosylation factor guanine nucleotide-exchange factor 1(brefeldin A-inhibited)	NM_001102430	Mus musculus ADP-ribosylation factor guanine nucleotide-exchange factor 1(brefeldin A-inhibited) (Arfgef1), mRNA.	Complex	1.39655	0.0570513
	TC0100001956.mm.1	-	---	---	---	NONMMUT000150	Non-coding transcript identified by NONCODE: Sense No Exonic	NonCoding	1.68225	0.187776
	TC0100001957.mm.1	329093	NM_001289497	Cpa6	carboxypeptidase A6	NM_001289497	Mus musculus carboxypeptidase A6 (Cpa6), transcript variant 2, mRNA.	Complex	1.03146	0.603811
	TC0100001958.mm.1	-	---	---	---	NONMMUT000152	Non-coding transcript identified by NONCODE: Sense No Exonic	NonCoding	1.03755	0.777188
	TC0100001959.mm.1	---	ENSMUST00000118350	Gm15604	predicted gene 15604	ENSMUST00000118350	havana:known chromosome:GRCm38:1:10554098:10555553:-1 gene:ENSMUSG00000083422 gene_biotype:pseudogene transcript_biotype:processed_pseudogene	Pseudogene	-1.02266	0.832687
	TC0100001960.mm.1	---	ENSMUST00000179958	Gm25253	predicted gene, 25253	ENSMUST00000179958	ncrna:known chromosome:GRCm38:1:10555554:10555660:-1 gene:ENSMUSG00000094979 gene_biotype:snRNA transcript_biotype:snRNA	NonCoding	1.09266	0.468266
	TC0100001961.mm.1	100124448	NR_030645	Mir467e	microRNA 467e	NR_030645	Mus musculus microRNA 467e (Mir467e), microRNA.	NonCoding	-1.47057	0.466881
	TC0100001962.mm.1	-	---	---	---	KnowTID_00000396	Non-coding transcript identified by Luo, et al.	NonCoding	-1.02458	0.784203
	TC0100001963.mm.1	---	ENSMUST00000104130	Gm24173	predicted gene, 24173	ENSMUST00000104130	ncrna:known chromosome:GRCm38:1:11134111:11134238:-1 gene:ENSMUSG00000077318 gene_biotype:snoRNA transcript_biotype:snoRNA	NonCoding	1.24616	0.225935
	TC0100001964.mm.1	-	---	---	---	KnowTID_00000397	Non-coding transcript identified by Luo, et al.	NonCoding	-1.03067	0.615401
	TC0100001965.mm.1	-	---	---	---	KnowTID_00000398	Non-coding transcript identified by Luo, et al.	NonCoding	-1.1078	0.175336
	TC0100001966.mm.1	-	---	---	---	NONMMUT000171	Non-coding transcript identified by NONCODE: Linc	NonCoding	-1.19778	0.221974
	TC0100001967.mm.1	240726	NM_172841	Slco5a1	solute carrier organic anion transporter family, member 5A1	NM_172841	Mus musculus solute carrier organic anion transporter family, member 5A1 (Slco5a1), mRNA.	Complex	1.00693	0.893324
	TC0100001968.mm.1	383491	NM_001081209	Prdm14	PR domain containing 14	NM_001081209	Mus musculus PR domain containing 14 (Prdm14), mRNA.	Coding	-1.22195	0.0614233
	TC0100001969.mm.1	17978	NM_001077695	Ncoa2	nuclear receptor coactivator 2	NM_001077695	Mus musculus nuclear receptor coactivator 2 (Ncoa2), transcript variant 2, mRNA.	Complex	-1.2866	0.0213794
	TC0100001970.mm.1	-	---	---	---	NONMMUT000179	Non-coding transcript identified by NONCODE: Sense No Exonic	NonCoding	-1.06424	0.626752
	TC0100001971.mm.1	-	---	---	---	NONMMUT000180	Non-coding transcript identified by NONCODE: Sense No Exonic	NonCoding	-1.18837	0.224104
	TC0100001972.mm.1	-	---	---	---	NONMMUT000181	Non-coding transcript identified by NONCODE: Sense No Exonic	NonCoding	1.13256	0.63409
	TC0100001973.mm.1	-	---	---	---	NONMMUT000182	Non-coding transcript identified by NONCODE: Sense No Exonic	NonCoding	-1.01007	0.923197
	TC0100001974.mm.1	-	---	---	---	NONMMUT000183	Non-coding transcript identified by NONCODE: Sense No Exonic	NonCoding	-1.02663	0.89288
	TC0100001975.mm.1	---	ENSMUST00000157157	Gm23169	predicted gene, 23169	ENSMUST00000157157	ncrna:known chromosome:GRCm38:1:13334498:13334609:-1 gene:ENSMUSG00000087782 gene_biotype:snRNA transcript_biotype:snRNA	NonCoding	1.16468	0.43679
	TC0100001976.mm.1	-	---	---	---	NONMMUT000185	Non-coding transcript identified by NONCODE: Sense No Exonic	NonCoding	-1.06685	0.572965
	TC0100001977.mm.1	-	---	---	---	NONMMUT000187	Non-coding transcript identified by NONCODE: Sense No Exonic	NonCoding	-1.19927	0.20493
	TC0100001978.mm.1	72265	NM_028173	Tram1	translocating chain-associating membrane protein 1	NM_028173	Mus musculus translocating chain-associating membrane protein 1 (Tram1), mRNA.	Coding	-1.08959	0.515516
	TC0100001979.mm.1	-	---	---	---	KnowTID_00000399	Non-coding transcript identified by Luo, et al.	NonCoding	-1.32318	0.100923
	TC0100001980.mm.1	212442	NM_145381	Lactb2	lactamase, beta 2	NM_145381	Mus musculus lactamase, beta 2 (Lactb2), mRNA.	Complex	-1.46911	0.173691
	TC0100001981.mm.1	-	---	---	---	NONMMUT000193	Non-coding transcript identified by NONCODE: Sense No Exonic	NonCoding	-1.43283	0.106696
	TC0100001982.mm.1	---	ENSMUST00000104180	Gm26273	predicted gene, 26273	ENSMUST00000104180	ncrna:known chromosome:GRCm38:1:13774334:13774464:-1 gene:ENSMUSG00000077368 gene_biotype:snoRNA transcript_biotype:snoRNA	NonCoding	1.02219	0.747962
	TC0100001983.mm.1	433273	NR_004447	Gm5523	glyceraldehyde-3-phosphate dehydrogenase pseudogene	NR_004447	Mus musculus predicted pseudogene 5523 (Gm5523), non-coding RNA.	Complex	1.00074	0.994791
	TC0100001984.mm.1	-	---	---	---	KnowTID_00000400	Non-coding transcript identified by Luo, et al.	NonCoding	-1.0708	0.32439
	TC0100001985.mm.1	14048	NM_001252192	Eya1	eyes absent 1 homolog (Drosophila)	NM_001252192	Mus musculus eyes absent 1 homolog (Drosophila) (Eya1), transcript variant 2, mRNA.	Complex	1.11439	0.212935
	TC0100001986.mm.1	-	---	---	---	NONMMUT000202	Non-coding transcript identified by NONCODE: Sense No Exonic	NonCoding	1.02329	0.853557
	TC0100001987.mm.1	17681	NM_010827	Msc	musculin	NM_010827	Mus musculus musculin (Msc), mRNA.	Coding	-1.06294	0.369191
	TC0100001988.mm.1	---	ENSMUST00000121569	Smt3h2-ps4	SMT3 suppressor of mif two 3 homolog 2, pseudogene 4 (S. cerevisiae)	ENSMUST00000121569	ensembl_havana_transcript:known chromosome:GRCm38:1:14839869:14840156:-1 gene:ENSMUSG00000081201 gene_biotype:pseudogene transcript_biotype:processed_pseudogene	Pseudogene	1.15701	0.146125
	TC0100001989.mm.1	277328	NM_177781	Trpa1	transient receptor potential cation channel, subfamily A, member 1	NM_177781	Mus musculus transient receptor potential cation channel, subfamily A, member 1 (Trpa1), mRNA.	Coding	-1.04034	0.549971
	TC0100001990.mm.1	---	ENSMUST00000157534	Gm26345	predicted gene, 26345	ENSMUST00000157534	ncrna:known chromosome:GRCm38:1:15019040:15019159:-1 gene:ENSMUSG00000088159 gene_biotype:snoRNA transcript_biotype:snoRNA	NonCoding	1.09252	0.584727
	TC0100001991.mm.1	---	ENSMUST00000086739	Gm10566	predicted gene 10566	ENSMUST00000086739	havana:known chromosome:GRCm38:1:15268802:15269797:-1 gene:ENSMUSG00000073737 gene_biotype:pseudogene transcript_biotype:processed_pseudogene	Complex	-1.02	0.797949
	TC0100001992.mm.1	---	ENSMUST00000158204	Gm25227	predicted gene, 25227	ENSMUST00000158204	ncrna:known chromosome:GRCm38:1:15685935:15686046:-1 gene:ENSMUSG00000088829 gene_biotype:snoRNA transcript_biotype:snoRNA	NonCoding	1.17301	0.382798
	TC0100001993.mm.1	-	---	---	---	KnowTID_00000401	Non-coding transcript identified by Luo, et al.	NonCoding	-1.06339	0.398257
	TC0100001994.mm.1	226866	NM_001033288	Sbspon	somatomedin B and thrombospondin, type 1 domain containing	NM_001033288	Mus musculus somatomedin B and thrombospondin, type 1 domain containing (Sbspon), mRNA.	Coding	-1.01065	0.869635
	TC0100001995.mm.1	75799	NM_001243238	4930444P10Rik	RIKEN cDNA 4930444P10 gene	NM_001243238	Mus musculus RIKEN cDNA 4930444P10 gene (4930444P10Rik), mRNA.	Coding	1.05126	0.373627
	TC0100001996.mm.1	19989	NM_011291	Rpl7	ribosomal protein L7	NM_011291	Mus musculus ribosomal protein L7 (Rpl7), mRNA.	Ribosomal	1.33021	0.148364
	TC0100001997.mm.1	-	---	---	---	NONMMUT000227	Non-coding transcript identified by NONCODE: Linc	NonCoding	-1.14283	0.149996
	TC0100001998.mm.1	-	---	---	---	KnowTID_00000402	Non-coding transcript identified by Luo, et al.	NonCoding	1.0647	0.420643
	TC0100001999.mm.1	29819	NM_001111272	Stau2	staufen (RNA binding protein) homolog 2 (Drosophila)	NM_001111272	Mus musculus staufen (RNA binding protein) homolog 2 (Drosophila) (Stau2), transcript variant 2, mRNA.	Complex	1.21094	0.163899
	TC0100002000.mm.1	-	---	---	---	NONMMUT000237	Non-coding transcript identified by NONCODE: Sense No Exonic	NonCoding	1.13103	0.464403
	TC0100002001.mm.1	-	---	---	---	NONMMUT000238	Non-coding transcript identified by NONCODE: Sense No Exonic	NonCoding	1.18628	0.336191
	TC0100002002.mm.1	66799	NM_001271016	Ube2w	ubiquitin-conjugating enzyme E2W (putative)	NM_001271016	Mus musculus ubiquitin-conjugating enzyme E2W (putative) (Ube2w), transcript variant 2, mRNA.	Complex	1.05821	0.642977
	TC0100002003.mm.1	-	---	---	---	NONMMUT000239	Non-coding transcript identified by NONCODE: Sense No Exonic	NonCoding	-1.07964	0.405904
	TC0100002004.mm.1	-	---	---	---	NONMMUT000240	Non-coding transcript identified by NONCODE: Sense No Exonic	NonCoding	-1.10367	0.359808
	TC0100002005.mm.1	-	---	---	---	NONMMUT000242	Non-coding transcript identified by NONCODE: Sense No Exonic	NonCoding	-1.10019	0.466337
[truncated: 63,771 more rows]
